# Supplementary material for: Aqua­dicrotonato(di-2-pyridyl­amine)cobalt(II)
Source: Acta Crystallogr Sect E Struct Rep Online. 2008 Mar 29;64(Pt 4):m590. doi: 10.1107/S1600536808008118 (PMC2961059; doi:10.1107/S1600536808008118)
Supplement: Supplementary file 1 [file e-64-0m590-sup1.cif]

##############################################################################
###                                                                        ###
###        Electronic paper (Acta Crystallographica Section E)             ###
###                                                                        ###
##############################################################################
#                                                                            #
# This CIF contains the data in a paper accepted for publication in Acta     #
# Crystallographica Section E. It conforms to the requirements of Notes      #
# for Authors for Section E, and has been peer reviewed under the auspices   #
# of the IUCr Commission on Journals.                                        #
#                                                                            #
# Full details of the Crystallographic Information File format               #
# are given in the paper "The Crystallographic Information File (CIF):       #
# a New Standard Archive File for Crystallography" by S. R. Hall, F. H.      #
# Allen and I. D. Brown [Acta Cryst. (1991), A47, 655-685].                  #
#                                                                            #
# The current version of the core CIF dictionary is obtainable from          #
# ftp://ftp.iucr.org/pub/cif_core.dic. The current version number is 2.4.    #
#                                                                            #
# Software is freely available for graphical display of the structure(s) in  #
# this CIF.  For information consult the CIF home page http://www.iucr.org/  #
# cif/home.html                                                              #
#                                                                            #
# This file may be used for bona fide research purposes within the           #
# scientific community so long as proper attribution is given to the journal # 
# article from which it was obtained.                                        #
#                                                                            #
##############################################################################
                                             
data_I
_audit_creation_method     SHELXL-97
_journal_date_recd_electronic     2008-03-14
_journal_date_accepted     2008-03-26
_journal_name_full     'Acta Crystallographica, Section E'
_journal_year     2008
_journal_volume     64
_journal_issue      4
_journal_page_first     m590
_journal_page_last     m590
_journal_paper_category     QM
_journal_coeditor_code     SI2078
_publ_contact_author_name     'Jian Wu'
_publ_contact_author_address
;
College of Chemistry and Ecological Engineering,
Gunagxi University for Nationalities, Nanning 530006,
GuangXi, People's Republic of China
;
_publ_contact_author_email     'wujian2007gx@126.com'
_publ_contact_author_fax     '+86-0771-5321788'
_publ_contact_author_phone     '+86-0771-5321788'
_publ_section_title
;
Aquadicrotonato(di-2-pyridylamine)cobalt(II)
;
loop_
    _publ_author_name
    _publ_author_address
    'Jian Wu'
;
College of Chemistry and Ecological Engineering,
Gunagxi University for Nationalities, Nanning 530006,
GuangXi, People's Republic of China
;
_chemical_name_systematic
;
Aquadicrotonato(di-2-pyridylamine)cobalt(II)
;
_chemical_name_common     ?
_chemical_formula_moiety     'C18 H21 Co N3 O5'
_chemical_formula_sum     'C18 H21 Co N3 O5'
_chemical_formula_iupac     '[Co (C4 H5 O2)2 (C10 H9 N3) (H2 O)]'
_chemical_formula_weight     418.31
_chemical_melting_point     ?
_symmetry_cell_setting     monoclinic
_symmetry_space_group_name_H-M     'P 21/n'
_symmetry_space_group_name_Hall     '-P 2yn'
loop_
    _symmetry_equiv_pos_as_xyz
    'x, y, z'
    '-x+1/2, y+1/2, -z+1/2'
    '-x, -y, -z'
    'x-1/2, -y-1/2, z-1/2'
_cell_length_a     7.1113(7)
_cell_length_b     16.8303(15)
_cell_length_c     15.9850(14)
_cell_angle_alpha     90.00
_cell_angle_beta     91.291(2)
_cell_angle_gamma     90.00
_cell_volume     1912.7(3)
_cell_formula_units_Z     4
_cell_measurement_reflns_used     3448
_cell_measurement_theta_min     1.76
_cell_measurement_theta_max     25.20
_cell_measurement_temperature     298(2)
_exptl_crystal_description     block
_exptl_crystal_colour     green
_exptl_crystal_size_max     0.28
_exptl_crystal_size_mid     0.22
_exptl_crystal_size_min     0.19
_exptl_crystal_density_diffrn     1.453
_exptl_crystal_density_meas     ?
_exptl_crystal_density_method     'not measured'
_exptl_crystal_F_000     868
_exptl_absorpt_coefficient_mu     0.931
_exptl_absorpt_correction_type     multi-scan
_exptl_absorpt_process_details     '(SADABS; Sheldrick, 2004)'
_exptl_absorpt_correction_T_min     0.7806
_exptl_absorpt_correction_T_max     0.8430
_exptl_special_details
;
;
_diffrn_ambient_temperature     298(2)
_diffrn_radiation_type     MoK\a
_diffrn_radiation_wavelength     0.71073
_diffrn_radiation_source     'fine-focus sealed tube'
_diffrn_radiation_monochromator     graphite
_diffrn_measurement_device_type     'Bruker APEXII area-detector diffractometer'
_diffrn_measurement_method     '\f and \w scan'
_diffrn_detector_area_resol_mean     ?
_diffrn_reflns_number     9697
_diffrn_reflns_av_R_equivalents     0.0637
_diffrn_reflns_av_sigmaI/netI     0.0548
_diffrn_reflns_theta_min     1.76
_diffrn_reflns_theta_max     25.20
_diffrn_reflns_theta_full     25.20
_diffrn_measured_fraction_theta_max     0.963
_diffrn_measured_fraction_theta_full     0.963
_diffrn_reflns_limit_h_min     -7
_diffrn_reflns_limit_h_max     8
_diffrn_reflns_limit_k_min     -20
_diffrn_reflns_limit_k_max     20
_diffrn_reflns_limit_l_min     -17
_diffrn_reflns_limit_l_max     19
_diffrn_standards_number     0
_diffrn_standards_interval_count     0
_diffrn_standards_interval_time     0
_diffrn_standards_decay_%     ?
_refine_special_details
;
Refinement of <i>F</i>^2^ against ALL reflections. The weighted <i>R</i>-factor
<i>wR</i> and goodness of fit <i>S</i> are based on <i>F</i>^2^, conventional
<i>R</i>-factors <i>R</i> are based on <i>F</i>, with <i>F</i> set to zero for
negative <i>F</i>^2^. The threshold expression of <i>F</i>^2^ >
\s(<i>F</i>^2^) is used only for calculating <i>R</i>-factors(gt) <i>etc</i>.
and is not relevant to the choice of reflections for refinement.
<i>R</i>-factors based on <i>F</i>^2^ are statistically about twice as large
as those based on <i>F</i>, and <i>R</i>- factors based on ALL data will be
even larger.
;
_reflns_number_total     3448
_reflns_number_gt     2714
_reflns_threshold_expression     I>2\s(I)
_refine_ls_structure_factor_coef     Fsqd
_refine_ls_matrix_type     full
_refine_ls_R_factor_all     0.0520
_refine_ls_R_factor_gt     0.0411
_refine_ls_wR_factor_gt     0.1021
_refine_ls_wR_factor_ref     0.1068
_refine_ls_goodness_of_fit_ref     0.963
_refine_ls_restrained_S_all     0.963
_refine_ls_number_reflns     3448
_refine_ls_number_parameters     252
_refine_ls_number_restraints     2
_refine_ls_hydrogen_treatment     mixed
_refine_ls_weighting_scheme     calc
_refine_ls_weighting_details
                      'w=1/[\s^2^(Fo^2^)+(0.0594P)^2^] where P=(Fo^2^+2Fc^2^)/3'
_atom_sites_solution_hydrogens     geom
_atom_sites_solution_primary     direct
_atom_sites_solution_secondary     difmap
_refine_ls_shift/su_max     0.001
_refine_ls_shift/su_mean     0.000
_refine_diff_density_max     0.341
_refine_diff_density_min     -0.360
_refine_ls_extinction_method     none
_refine_ls_extinction_coef     ?
loop_
    _atom_type_symbol
    _atom_type_description
    _atom_type_scat_dispersion_real
    _atom_type_scat_dispersion_imag
    _atom_type_scat_source
    'C' 'C' 0.0033 0.0016
                         'International Tables Vol C Tables 4.2.6.8 and 6.1.1.4'
    'H' 'H' 0.0000 0.0000
                         'International Tables Vol C Tables 4.2.6.8 and 6.1.1.4'
    'N' 'N' 0.0061 0.0033
                         'International Tables Vol C Tables 4.2.6.8 and 6.1.1.4'
    'O' 'O' 0.0106 0.0060
                         'International Tables Vol C Tables 4.2.6.8 and 6.1.1.4'
    'Co' 'Co' 0.3494 0.9721
                         'International Tables Vol C Tables 4.2.6.8 and 6.1.1.4'
_computing_data_collection     'APEX2 (Bruker, 2004)'
_computing_cell_refinement     'SAINT (Bruker, 2004)'
_computing_data_reduction     'SAINT (Bruker, 2004)'
_computing_structure_solution     'SHELXS97 (Sheldrick, 2008)'
_computing_structure_refinement     'SHELXL97 (Sheldrick, 2008)'
_computing_molecular_graphics     'SHELXTL (Sheldrick, 2008)'
_computing_publication_material     'SHELXTL (Sheldrick, 2008)'
loop_
    _atom_site_type_symbol
    _atom_site_label
    _atom_site_fract_x
    _atom_site_fract_y
    _atom_site_fract_z
    _atom_site_U_iso_or_equiv
    _atom_site_adp_type
    _atom_site_calc_flag
    _atom_site_refinement_flags
    _atom_site_occupancy
    _atom_site_disorder_assembly
    _atom_site_disorder_group
    Co Co1 0.19268(5) 0.572818(19) 0.66967(2) 0.04151(15) Uani d . 1 . .
    O O1 0.0960(3) 0.68420(11) 0.66984(13) 0.0643(6) Uani d . 1 . .
    O O2 -0.1802(3) 0.62901(12) 0.64366(13) 0.0706(6) Uani d . 1 . .
    O O3 0.0968(4) 0.56293(13) 0.78204(14) 0.0757(7) Uani d . 1 . .
    O O4 0.3464(4) 0.59240(16) 0.86323(16) 0.0932(8) Uani d . 1 . .
    O O5 0.4820(4) 0.6001(3) 0.71532(17) 0.1196(12) Uani d D 1 . .
    H H5B 0.600(3) 0.605(3) 0.699(3) 0.179 Uiso d D 1 . .
    H H5A 0.468(9) 0.598(3) 0.7706(11) 0.179 Uiso d D 1 . .
    N N1 0.2756(3) 0.58881(12) 0.55228(14) 0.0464(5) Uani d . 1 . .
    N N21 0.2027(3) 0.45990(12) 0.50412(13) 0.0478(5) Uani d . 1 . .
    H H21 0.1778 0.4334 0.4593 0.057 Uiso calc R 1 . .
    N N3 0.1831(3) 0.45414(14) 0.65122(14) 0.0491(6) Uani d . 1 . .
    C C1 0.3429(4) 0.66182(15) 0.53387(18) 0.0544(7) Uani d . 1 . .
    H H1 0.3567 0.6983 0.5773 0.065 Uiso calc R 1 . .
    C C2 0.3914(4) 0.68510(16) 0.45638(19) 0.0584(8) Uani d . 1 . .
    H H2 0.4376 0.7359 0.4468 0.070 Uiso calc R 1 . .
    C C3 0.3700(4) 0.63086(17) 0.39168(19) 0.0594(8) Uani d . 1 . .
    H H3 0.3986 0.6455 0.3373 0.071 Uiso calc R 1 . .
    C C4 0.3073(4) 0.55626(16) 0.40755(17) 0.0521(7) Uani d . 1 . .
    H H4 0.2943 0.5192 0.3647 0.062 Uiso calc R 1 . .
    C C5 0.2626(4) 0.53625(15) 0.48998(16) 0.0422(6) Uani d . 1 . .
    C C6 0.1751(4) 0.41803(14) 0.57678(18) 0.0453(6) Uani d . 1 . .
    C C7 0.1415(4) 0.33680(15) 0.5682(2) 0.0560(7) Uani d . 1 . .
    H H7 0.1321 0.3141 0.5152 0.067 Uiso calc R 1 . .
    C C8 0.1226(5) 0.29138(18) 0.6368(2) 0.0701(9) Uani d . 1 . .
    H H8 0.0990 0.2372 0.6319 0.084 Uiso calc R 1 . .
    C C9 0.1388(5) 0.32670(19) 0.7145(2) 0.0775(10) Uani d . 1 . .
    H H9 0.1307 0.2965 0.7630 0.093 Uiso calc R 1 . .
    C C10 0.1669(5) 0.40655(19) 0.7188(2) 0.0683(9) Uani d . 1 . .
    H H10 0.1754 0.4299 0.7716 0.082 Uiso calc R 1 . .
    C C11 -0.0798(5) 0.68817(17) 0.65826(18) 0.0563(7) Uani d . 1 . .
    C C12 -0.1694(5) 0.7671(2) 0.6603(2) 0.0754(10) Uani d . 1 . .
    H H12 -0.2997 0.7683 0.6644 0.090 Uiso calc R 1 . .
    C C13 -0.0862(5) 0.83305(18) 0.6571(2) 0.0721(9) Uani d . 1 . .
    H H13 0.0444 0.8315 0.6554 0.087 Uiso calc R 1 . .
    C C14 -0.1757(7) 0.91429(18) 0.6557(3) 0.0959(13) Uani d . 1 . .
    H H14A -0.1277 0.9450 0.7021 0.144 Uiso calc R 1 . .
    H H14B -0.3096 0.9090 0.6598 0.144 Uiso calc R 1 . .
    H H14C -0.1468 0.9407 0.6043 0.144 Uiso calc R 1 . .
    C C15 0.1754(6) 0.58252(16) 0.8511(2) 0.0631(9) Uani d . 1 . .
    C C16 0.0514(6) 0.59332(19) 0.9235(2) 0.0745(10) Uani d . 1 . .
    H H16 0.1090 0.6001 0.9758 0.089 Uiso calc R 1 . .
    C C17 -0.1279(6) 0.59403(19) 0.9198(2) 0.0773(10) Uani d . 1 . .
    H H17 -0.1859 0.5872 0.8676 0.093 Uiso calc R 1 . .
    C C18 -0.2546(7) 0.6052(2) 0.9948(3) 0.1070(14) Uani d . 1 . .
    H H18A -0.3409 0.6480 0.9837 0.160 Uiso calc R 1 . .
    H H18B -0.1788 0.6175 1.0435 0.160 Uiso calc R 1 . .
    H H18C -0.3237 0.5572 1.0043 0.160 Uiso calc R 1 . .
loop_
    _atom_site_aniso_label
    _atom_site_aniso_U_11
    _atom_site_aniso_U_22
    _atom_site_aniso_U_33
    _atom_site_aniso_U_12
    _atom_site_aniso_U_13
    _atom_site_aniso_U_23
    Co1 0.0445(2) 0.0376(2) 0.0428(2) -0.00619(15) 0.00895(16) -0.00716(14)
    O1 0.0614(14) 0.0476(11) 0.0846(15) -0.0100(10) 0.0218(11) -0.0174(10)
    O2 0.0703(15) 0.0618(13) 0.0802(15) -0.0159(12) 0.0099(12) -0.0233(11)
    O3 0.0850(17) 0.0835(16) 0.0595(14) -0.0191(13) 0.0220(12) -0.0124(11)
    O4 0.093(2) 0.118(2) 0.0690(16) 0.0104(17) 0.0052(15) -0.0033(14)
    O5 0.0630(17) 0.228(3) 0.0674(17) -0.041(2) 0.0048(15) -0.017(2)
    N1 0.0458(13) 0.0382(12) 0.0554(14) -0.0025(10) 0.0067(11) -0.0051(9)
    N21 0.0585(14) 0.0348(11) 0.0503(13) -0.0029(10) 0.0036(11) -0.0050(10)
    N3 0.0517(14) 0.0442(12) 0.0516(13) 0.0028(10) 0.0041(11) 0.0049(10)
    C1 0.0578(18) 0.0402(15) 0.0656(19) -0.0085(13) 0.0111(15) -0.0056(13)
    C2 0.0615(19) 0.0414(15) 0.073(2) -0.0018(14) 0.0145(16) 0.0057(14)
    C3 0.064(2) 0.0547(18) 0.0603(18) 0.0048(15) 0.0145(15) 0.0132(14)
    C4 0.0575(18) 0.0479(16) 0.0511(16) 0.0027(13) 0.0071(14) -0.0032(12)
    C5 0.0385(14) 0.0350(13) 0.0532(15) 0.0028(11) 0.0041(12) -0.0015(12)
    C6 0.0395(15) 0.0384(14) 0.0580(17) 0.0002(11) 0.0040(12) 0.0024(12)
    C7 0.0597(19) 0.0378(15) 0.0705(19) -0.0017(13) 0.0034(15) -0.0011(13)
    C8 0.070(2) 0.0445(17) 0.096(3) 0.0004(16) 0.0031(19) 0.0151(17)
    C9 0.095(3) 0.060(2) 0.078(2) -0.0021(19) 0.006(2) 0.0249(18)
    C10 0.089(3) 0.0603(19) 0.0561(19) -0.0026(17) 0.0034(17) 0.0115(15)
    C11 0.061(2) 0.0526(17) 0.0557(17) -0.0032(15) 0.0156(15) -0.0144(14)
    C12 0.067(2) 0.064(2) 0.096(3) -0.0001(18) 0.0172(19) -0.0176(18)
    C13 0.085(3) 0.059(2) 0.072(2) -0.0010(18) 0.0074(18) -0.0033(16)
    C14 0.133(4) 0.057(2) 0.098(3) 0.024(2) 0.007(3) 0.0036(18)
    C15 0.092(3) 0.0445(17) 0.054(2) 0.0105(17) 0.0142(19) 0.0013(13)
    C16 0.100(3) 0.064(2) 0.060(2) 0.008(2) 0.011(2) 0.0003(15)
    C17 0.096(3) 0.057(2) 0.080(2) -0.005(2) 0.017(2) -0.0024(16)
    C18 0.124(4) 0.090(3) 0.109(3) -0.006(3) 0.056(3) -0.014(2)
_geom_special_details
;
All e.s.d.'s (except the e.s.d. in the dihedral angle between two l.s. planes)
are estimated using the full covariance matrix. The cell e.s.d.'s are taken
into account individually in the estimation of e.s.d.'s in distances, angles
and torsion angles; correlations between e.s.d.'s in cell parameters are only
used when they are defined by crystal symmetry. An approximate (isotropic)
treatment of cell e.s.d.'s is used for estimating e.s.d.'s involving l.s.
planes.
;
loop_
    _geom_bond_atom_site_label_1
    _geom_bond_atom_site_label_2
    _geom_bond_site_symmetry_2
    _geom_bond_distance
    _geom_bond_publ_flag
    Co1 O3 . 1.943(2) ?
    Co1 O1 . 1.997(2) ?
    Co1 N1 . 1.998(2) ?
    Co1 N3 . 2.020(2) ?
    Co1 O5 . 2.215(3) ?
    O1 C11 . 1.261(4) ?
    O2 C11 . 1.244(3) ?
    O3 C15 . 1.269(4) ?
    O4 C15 . 1.238(5) ?
    O5 H5B . 0.888(15) ?
    O5 H5A . 0.892(15) ?
    N1 C5 . 1.334(3) ?
    N1 C1 . 1.354(3) ?
    N21 C5 . 1.374(3) ?
    N21 C6 . 1.376(3) ?
    N21 H21 . 0.8600 ?
    N3 C6 . 1.336(3) ?
    N3 C10 . 1.352(4) ?
    C1 C2 . 1.351(4) ?
    C1 H1 . 0.9300 ?
    C2 C3 . 1.385(4) ?
    C2 H2 . 0.9300 ?
    C3 C4 . 1.358(4) ?
    C3 H3 . 0.9300 ?
    C4 C5 . 1.403(4) ?
    C4 H4 . 0.9300 ?
    C6 C7 . 1.394(3) ?
    C7 C8 . 1.346(4) ?
    C7 H7 . 0.9300 ?
    C8 C9 . 1.379(5) ?
    C8 H8 . 0.9300 ?
    C9 C10 . 1.360(4) ?
    C9 H9 . 0.9300 ?
    C10 H10 . 0.9300 ?
    C11 C12 . 1.474(4) ?
    C12 C13 . 1.260(4) ?
    C12 H12 . 0.9300 ?
    C13 C14 . 1.508(4) ?
    C13 H13 . 0.9300 ?
    C14 H14A . 0.9600 ?
    C14 H14B . 0.9600 ?
    C14 H14C . 0.9600 ?
    C15 C16 . 1.483(5) ?
    C16 C17 . 1.275(5) ?
    C16 H16 . 0.9300 ?
    C17 C18 . 1.527(5) ?
    C17 H17 . 0.9300 ?
    C18 H18A . 0.9600 ?
    C18 H18B . 0.9600 ?
    C18 H18C . 0.9600 ?
loop_
    _geom_angle_atom_site_label_1
    _geom_angle_atom_site_label_2
    _geom_angle_atom_site_label_3
    _geom_angle_site_symmetry_1
    _geom_angle_site_symmetry_3
    _geom_angle
    _geom_angle_publ_flag
    O3 Co1 O1 . . 87.19(9) ?
    O3 Co1 N1 . . 175.67(10) ?
    O1 Co1 N1 . . 89.07(8) ?
    O3 Co1 N3 . . 92.23(9) ?
    O1 Co1 N3 . . 156.63(9) ?
    N1 Co1 N3 . . 90.34(8) ?
    O3 Co1 O5 . . 93.20(10) ?
    O1 Co1 O5 . . 97.04(13) ?
    N1 Co1 O5 . . 89.44(10) ?
    N3 Co1 O5 . . 106.31(13) ?
    C11 O1 Co1 . . 112.95(18) ?
    C15 O3 Co1 . . 128.7(2) ?
    Co1 O5 H5B . . 143(4) ?
    Co1 O5 H5A . . 101(4) ?
    H5B O5 H5A . . 115(5) ?
    C5 N1 C1 . . 117.3(2) ?
    C5 N1 Co1 . . 126.52(17) ?
    C1 N1 Co1 . . 116.10(18) ?
    C5 N21 C6 . . 131.9(2) ?
    C5 N21 H21 . . 114.0 ?
    C6 N21 H21 . . 114.0 ?
    C6 N3 C10 . . 116.1(3) ?
    C6 N3 Co1 . . 125.48(18) ?
    C10 N3 Co1 . . 118.2(2) ?
    C2 C1 N1 . . 124.1(3) ?
    C2 C1 H1 . . 117.9 ?
    N1 C1 H1 . . 117.9 ?
    C1 C2 C3 . . 117.9(3) ?
    C1 C2 H2 . . 121.1 ?
    C3 C2 H2 . . 121.1 ?
    C4 C3 C2 . . 120.0(3) ?
    C4 C3 H3 . . 120.0 ?
    C2 C3 H3 . . 120.0 ?
    C3 C4 C5 . . 118.7(3) ?
    C3 C4 H4 . . 120.7 ?
    C5 C4 H4 . . 120.7 ?
    N1 C5 N21 . . 120.9(2) ?
    N1 C5 C4 . . 121.9(2) ?
    N21 C5 C4 . . 117.2(2) ?
    N3 C6 N21 . . 121.0(2) ?
    N3 C6 C7 . . 122.5(3) ?
    N21 C6 C7 . . 116.5(3) ?
    C8 C7 C6 . . 119.8(3) ?
    C8 C7 H7 . . 120.1 ?
    C6 C7 H7 . . 120.1 ?
    C7 C8 C9 . . 118.8(3) ?
    C7 C8 H8 . . 120.6 ?
    C9 C8 H8 . . 120.6 ?
    C10 C9 C8 . . 118.7(3) ?
    C10 C9 H9 . . 120.6 ?
    C8 C9 H9 . . 120.6 ?
    N3 C10 C9 . . 124.0(3) ?
    N3 C10 H10 . . 118.0 ?
    C9 C10 H10 . . 118.0 ?
    O2 C11 O1 . . 123.2(3) ?
    O2 C11 C12 . . 118.6(3) ?
    O1 C11 C12 . . 118.2(3) ?
    C13 C12 C11 . . 126.1(4) ?
    C13 C12 H12 . . 116.9 ?
    C11 C12 H12 . . 116.9 ?
    C12 C13 C14 . . 126.9(4) ?
    C12 C13 H13 . . 116.5 ?
    C14 C13 H13 . . 116.5 ?
    C13 C14 H14A . . 109.5 ?
    C13 C14 H14B . . 109.5 ?
    H14A C14 H14B . . 109.5 ?
    C13 C14 H14C . . 109.5 ?
    H14A C14 H14C . . 109.5 ?
    H14B C14 H14C . . 109.5 ?
    O4 C15 O3 . . 125.7(3) ?
    O4 C15 C16 . . 117.4(3) ?
    O3 C15 C16 . . 116.9(4) ?
    C17 C16 C15 . . 125.2(4) ?
    C17 C16 H16 . . 117.4 ?
    C15 C16 H16 . . 117.4 ?
    C16 C17 C18 . . 124.9(4) ?
    C16 C17 H17 . . 117.6 ?
    C18 C17 H17 . . 117.6 ?
    C17 C18 H18A . . 109.5 ?
    C17 C18 H18B . . 109.5 ?
    H18A C18 H18B . . 109.5 ?
    C17 C18 H18C . . 109.5 ?
    H18A C18 H18C . . 109.5 ?
    H18B C18 H18C . . 109.5 ?
loop_
    _geom_torsion_atom_site_label_1
    _geom_torsion_atom_site_label_2
    _geom_torsion_atom_site_label_3
    _geom_torsion_atom_site_label_4
    _geom_torsion_site_symmetry_1
    _geom_torsion_site_symmetry_2
    _geom_torsion_site_symmetry_3
    _geom_torsion_site_symmetry_4
    _geom_torsion
    _geom_torsion_publ_flag
    O3 Co1 O1 C11 . . . . -76.9(2) ?
    N1 Co1 O1 C11 . . . . 100.9(2) ?
    N3 Co1 O1 C11 . . . . 12.2(3) ?
    O5 Co1 O1 C11 . . . . -169.8(2) ?
    O1 Co1 O3 C15 . . . . -84.9(3) ?
    N3 Co1 O3 C15 . . . . 118.5(3) ?
    O5 Co1 O3 C15 . . . . 12.0(3) ?
    O1 Co1 N1 C5 . . . . -140.0(2) ?
    N3 Co1 N1 C5 . . . . 16.6(2) ?
    O5 Co1 N1 C5 . . . . 123.0(3) ?
    O1 Co1 N1 C1 . . . . 36.6(2) ?
    N3 Co1 N1 C1 . . . . -166.8(2) ?
    O5 Co1 N1 C1 . . . . -60.5(2) ?
    O3 Co1 N3 C6 . . . . 157.8(2) ?
    O1 Co1 N3 C6 . . . . 69.7(3) ?
    N1 Co1 N3 C6 . . . . -18.8(2) ?
    O5 Co1 N3 C6 . . . . -108.3(2) ?
    O3 Co1 N3 C10 . . . . -16.1(3) ?
    O1 Co1 N3 C10 . . . . -104.2(3) ?
    N1 Co1 N3 C10 . . . . 167.4(2) ?
    O5 Co1 N3 C10 . . . . 77.8(3) ?
    C5 N1 C1 C2 . . . . 2.3(4) ?
    Co1 N1 C1 C2 . . . . -174.6(2) ?
    N1 C1 C2 C3 . . . . 0.3(5) ?
    C1 C2 C3 C4 . . . . -1.9(5) ?
    C2 C3 C4 C5 . . . . 0.9(4) ?
    C1 N1 C5 N21 . . . . 177.4(2) ?
    Co1 N1 C5 N21 . . . . -6.1(4) ?
    C1 N1 C5 C4 . . . . -3.2(4) ?
    Co1 N1 C5 C4 . . . . 173.3(2) ?
    C6 N21 C5 N1 . . . . -11.6(4) ?
    C6 N21 C5 C4 . . . . 169.0(3) ?
    C3 C4 C5 N1 . . . . 1.7(4) ?
    C3 C4 C5 N21 . . . . -178.9(3) ?
    C10 N3 C6 N21 . . . . -175.6(3) ?
    Co1 N3 C6 N21 . . . . 10.4(4) ?
    C10 N3 C6 C7 . . . . 3.5(4) ?
    Co1 N3 C6 C7 . . . . -170.5(2) ?
    C5 N21 C6 N3 . . . . 9.1(4) ?
    C5 N21 C6 C7 . . . . -170.0(3) ?
    N3 C6 C7 C8 . . . . -2.5(5) ?
    N21 C6 C7 C8 . . . . 176.7(3) ?
    C6 C7 C8 C9 . . . . -0.6(5) ?
    C7 C8 C9 C10 . . . . 2.2(5) ?
    C6 N3 C10 C9 . . . . -1.8(5) ?
    Co1 N3 C10 C9 . . . . 172.7(3) ?
    C8 C9 C10 N3 . . . . -1.1(6) ?
    Co1 O1 C11 O2 . . . . -3.8(4) ?
    Co1 O1 C11 C12 . . . . 177.7(2) ?
    O2 C11 C12 C13 . . . . -164.5(3) ?
    O1 C11 C12 C13 . . . . 14.1(5) ?
    C11 C12 C13 C14 . . . . 177.4(3) ?
    Co1 O3 C15 O4 . . . . -20.5(5) ?
    Co1 O3 C15 C16 . . . . 160.5(2) ?
    O4 C15 C16 C17 . . . . 171.8(3) ?
    O3 C15 C16 C17 . . . . -9.0(5) ?
    C15 C16 C17 C18 . . . . -180.0(3) ?
loop_
    _geom_hbond_atom_site_label_D
    _geom_hbond_atom_site_label_H
    _geom_hbond_atom_site_label_A
    _geom_hbond_site_symmetry_A
    _geom_hbond_distance_DH
    _geom_hbond_distance_HA
    _geom_hbond_distance_DA
    _geom_hbond_angle_DHA
    _geom_hbond_publ_flag
    O5 H5A O4 . 0.892(15) 1.73(3) 2.577(4) 156(6) yes
    O5 H5B O2 1_655 0.888(15) 1.86(2) 2.729(3) 166(5) yes
    N21 H21 O2 3_566 0.86 1.95 2.798(3) 167.6 yes
    C8 H8 O4 2_546 0.93 2.47 3.356(4) 159.6 yes
