# Supplementary material for: Aqua­dicrotonato(di-2-pyridyl­amine)cobalt(II)
Source: Acta Crystallogr Sect E Struct Rep Online. 2008 Mar 29;64(Pt 4):m590. doi: 10.1107/S1600536808008118 (PMC2961059; doi:10.1107/S1600536808008118)
Supplement: Supplementary file 2 [file e-64-0m590-Isup2.hkl]

# 
# h,k,l, Fc-squared, Fo-squared, sigma(Fo-squared) and status flag 
# 
data_I
_shelx_title ' cd24149 in P21/n' 
_shelx_refln_list_code          4 
_shelx_F_calc_maximum      207.01 
_exptl_crystal_F_000       868.00 
_reflns_d_resolution_high  0.8346 
 
loop_ 
 _symmetry_equiv_pos_as_xyz 
 'x, y, z' 
 '-x+1/2, y+1/2, -z+1/2' 
 '-x, -y, -z' 
 'x-1/2, -y-1/2, z-1/2' 
 
_cell_length_a     7.1113 
_cell_length_b    16.8303 
_cell_length_c    15.9850 
_cell_angle_alpha  90.000 
_cell_angle_beta   91.291 
_cell_angle_gamma  90.000 
 
_shelx_F_squared_multiplier     1.000 
 
loop_ 
 _refln_index_h 
 _refln_index_k 
 _refln_index_l 
 _refln_F_squared_calc 
 _refln_F_squared_meas 
 _refln_F_squared_sigma 
 _refln_observed_status 
   2   0   0    31164.10    27114.90    200.61 o 
   4   0   0     2512.14     2236.43     56.25 o 
   6   0   0      888.23      807.10     32.30 o 
   8   0   0      261.02      246.55     37.50 o 
   1   1   0     4950.20     5072.50     55.62 o 
   2   1   0    18054.64    15450.30    135.62 o 
   3   1   0     9834.68     7865.34   1899.10 o 
   4   1   0      242.25      213.67     13.21 o 
   5   1   0     1057.05     1070.27     41.76 o 
   6   1   0      213.53      180.02     14.13 o 
   7   1   0      146.83      147.29     19.84 o 
   8   1   0       27.89       28.28     10.83 o 
   0   2   0    15435.23    12510.86    379.00 o 
   1   2   0     8567.37     8399.50    674.80 o 
   2   2   0    12392.91    11107.56    707.77 o 
   3   2   0      126.84       60.73     26.64 o 
   4   2   0     1712.55     1579.33     82.65 o 
   5   2   0       60.20       49.50      8.00 o 
   6   2   0      302.46      264.61     19.87 o 
   7   2   0       46.44       62.00     14.46 o 
   8   2   0      136.92      136.55     21.10 o 
   1   3   0        7.99       12.74      1.92 o 
   2   3   0       44.64       23.26      7.33 o 
   3   3   0       30.13       28.54      4.96 o 
   4   3   0       20.01       18.21      8.71 o 
   5   3   0      196.91      172.25     21.74 o 
   6   3   0      124.81      135.54     16.02 o 
   7   3   0        2.94       15.62     12.19 o 
   8   3   0       17.83       22.53     10.05 o 
   0   4   0    33167.91    25576.86    651.68 o 
   1   4   0     9863.99     9419.48    801.07 o 
   2   4   0      434.06      391.76     16.99 o 
   3   4   0      931.02      814.77     79.96 o 
   4   4   0      257.69      241.45     11.92 o 
   5   4   0        3.60       -0.60      4.65 o 
   6   4   0      187.46      160.93     17.45 o 
   7   4   0      127.83      148.55     18.97 o 
   8   4   0        7.99        8.21      8.02 o 
   1   5   0       38.90       56.81      7.33 o 
   2   5   0     2656.04     2786.14    199.73 o 
   3   5   0     2167.81     2020.44    189.86 o 
   4   5   0       51.89       71.82      7.95 o 
   5   5   0      774.22      780.66     23.50 o 
   6   5   0        6.78        6.71      6.96 o 
   7   5   0       32.16       40.47     11.87 o 
   8   5   0        0.09       -4.06      8.12 o 
   0   6   0    22792.69    20855.22    423.86 o 
   1   6   0     1938.90     2145.61     77.35 o 
   2   6   0     7524.46     7299.77    521.43 o 
   3   6   0      436.70      440.46     25.38 o 
   4   6   0      588.06      612.78     22.46 o 
   5   6   0        1.16        1.30      5.51 o 
   6   6   0      740.78      772.76     58.28 o 
   7   6   0        1.24       -1.25     12.50 o 
   8   6   0      249.40      226.55     39.37 o 
   1   7   0     3708.29     3815.79    134.67 o 
   2   7   0      163.81      188.24     11.95 o 
   3   7   0     2911.71     3049.88    227.28 o 
   4   7   0       31.20       36.92      6.13 o 
   5   7   0      318.57      333.93     27.13 o 
   6   7   0       17.71       13.91     11.87 o 
   7   7   0       89.96      126.92     19.92 o 
   0   8   0    21026.56    20266.19    143.24 o 
   1   8   0     2164.30     2421.79     85.46 o 
   2   8   0     1660.41     1920.31     76.81 o 
   3   8   0      399.57      340.10     46.74 o 
   4   8   0      158.42      150.37     10.15 o 
   5   8   0       14.91       28.35      9.91 o 
   6   8   0       28.94       36.80     12.19 o 
   7   8   0      213.33      255.20     26.57 o 
   1   9   0      468.50      517.38     14.77 o 
   2   9   0      853.78      901.75     33.80 o 
   3   9   0      833.15      766.20     31.01 o 
   4   9   0      910.17      856.69    108.89 o 
   5   9   0      290.39      302.77     27.50 o 
   6   9   0      361.96      431.01     36.09 o 
   7   9   0       34.07       45.50     14.58 o 
   0  10   0       62.52       54.09     10.05 o 
   1  10   0     5237.23     5357.78    136.02 o 
   2  10   0      423.94      444.64     20.47 o 
   3  10   0      241.27      262.77     15.02 o 
   4  10   0       35.32       45.03     10.80 o 
   5  10   0       25.72       28.92     10.74 o 
   6  10   0       18.44       25.60     12.16 o 
   7  10   0      139.35      153.41     21.80 o 
   1  11   0      423.58      497.88     17.69 o 
   2  11   0      653.64      667.89     29.43 o 
   3  11   0      145.25      131.51     12.68 o 
   4  11   0      556.15      550.09     37.34 o 
   5  11   0        5.86        4.41      8.45 o 
   6  11   0      215.33      230.94     30.94 o 
   7  11   0        1.92       -1.95      8.93 o 
   0  12   0     2887.90     2854.48    109.68 o 
   1  12   0     1137.87     1095.98     29.64 o 
   2  12   0      214.73      228.88     15.38 o 
   3  12   0      124.01       96.08     11.61 o 
   4  12   0       83.05      100.01     22.65 o 
   5  12   0       59.65       54.36     13.93 o 
   6  12   0      145.84      155.24     22.68 o 
   1  13   0       25.92       22.46      6.78 o 
   2  13   0      200.79      200.94     16.28 o 
   3  13   0      376.50      416.90     21.46 o 
   4  13   0       64.70       59.99     14.48 o 
   5  13   0      276.88      286.01     26.40 o 
   6  13   0       11.10       11.28      9.02 o 
   0  14   0      204.56      210.91     20.05 o 
   1  14   0      216.73      213.19     14.45 o 
   2  14   0      346.75      340.87     20.17 o 
   3  14   0       54.09       59.62     11.63 o 
   4  14   0        1.59        5.04      9.17 o 
   5  14   0        0.21       -5.75      7.63 o 
   6  14   0      152.99      194.22     31.40 o 
   1  15   0       97.58       93.58     13.59 o 
   2  15   0       87.68       92.84     13.95 o 
   3  15   0      246.97      271.50     25.36 o 
   4  15   0      135.90      150.91     21.35 o 
   5  15   0      187.54      170.70     23.31 o 
   0  16   0        4.31        6.18      9.43 o 
   1  16   0      551.44      456.00     24.37 o 
   2  16   0        7.25        1.57      8.02 o 
   3  16   0      129.11      130.72     20.62 o 
   4  16   0        6.97        5.63      8.41 o 
   5  16   0       18.47       16.56     10.61 o 
   1  17   0       16.49       48.26     22.28 o 
   2  17   0      492.39      482.61     26.66 o 
   3  17   0       12.53       18.00     12.08 o 
   4  17   0      446.94      430.81     71.09 o 
   0  18   0      205.31      176.52     24.16 o 
   1  18   0      566.97      469.64     26.88 o 
   2  18   0       53.62       53.70     13.84 o 
   3  18   0        2.24        1.99     10.80 o 
   1  19   0       27.17       39.16     16.02 o 
   2  19   0       84.18       57.18     18.30 o 
   0  20   0      245.19      224.58     28.83 o 
   1  20   0        0.74       -0.49     10.90 o 
  -7   0   1      159.96      134.37     26.87 o 
  -5   0   1       97.64       84.99     16.25 o 
  -3   0   1     4468.53     4577.22     75.31 o 
  -1   0   1    26922.93    21284.01    161.24 o 
   1   0   1    10797.95    11433.36    105.62 o 
   3   0   1     4186.23     4111.00     63.75 o 
   5   0   1     1381.60     1274.82    100.46 o 
   7   0   1      433.70      397.16     39.69 o 
  -8   1   1      138.45      138.75     20.24 o 
  -7   1   1       73.45       70.93     20.62 o 
  -6   1   1      833.07      754.61     30.49 o 
  -5   1   1       19.53       19.17      9.69 o 
  -4   1   1     1785.44     1839.70     37.88 o 
  -3   1   1      219.56      248.82     12.59 o 
  -2   1   1      926.91      811.23     39.22 o 
  -1   1   1     1506.55     1424.21     45.15 o 
   0   1   1    18155.17    11963.09    756.05 o 
   1   1   1     2680.26     2633.78    185.77 o 
   2   1   1    42853.04    35722.18   2078.84 o 
   3   1   1     2116.14     2028.66     65.91 o 
   4   1   1     4093.40     3957.44    128.92 o 
   5   1   1      107.25      106.68      8.88 o 
   6   1   1       31.36       25.83      7.21 o 
   7   1   1      205.82      224.55     23.51 o 
   8   1   1       11.14        7.31      8.23 o 
  -8   2   1       65.96       65.60     14.90 o 
  -7   2   1      158.11      164.60     19.31 o 
  -6   2   1       27.74       30.77      7.37 o 
  -5   2   1      216.95      223.60     26.25 o 
  -4   2   1       64.27       75.84      9.82 o 
  -3   2   1     1888.41     1955.20     34.52 o 
  -2   2   1     3248.04     2711.96     35.25 o 
  -1   2   1     3760.55     4283.88    247.64 o 
   0   2   1     9636.34     9222.13    343.87 o 
   1   2   1     8340.27     7832.13    505.94 o 
   2   2   1     4386.94     4156.14    147.64 o 
   3   2   1       40.52       39.31      4.97 o 
   4   2   1      566.94      524.61     16.38 o 
   5   2   1      550.33      542.64     19.71 o 
   6   2   1       89.34       79.90     10.86 o 
   7   2   1      228.14      211.25     23.37 o 
   8   2   1      121.52      104.09     18.66 o 
  -8   3   1       17.70       11.13      8.48 o 
  -7   3   1      117.85      117.03     17.22 o 
  -6   3   1      241.77      213.86     14.66 o 
  -5   3   1      164.52      153.52     11.80 o 
  -4   3   1      300.25      321.93     16.89 o 
  -3   3   1      648.05      764.03     22.34 o 
  -2   3   1     2490.98     2554.47     43.59 o 
  -1   3   1      263.82      275.91     15.20 o 
   0   3   1      998.50      972.27     20.95 o 
   1   3   1     4501.17     4402.95    342.42 o 
   2   3   1      444.82      454.64     20.11 o 
   3   3   1     9352.02     9319.50    301.96 o 
   4   3   1     3365.35     3373.21     75.86 o 
   5   3   1      778.19      767.17     29.98 o 
   6   3   1      321.41      270.59     16.78 o 
   7   3   1      167.95      160.50     21.10 o 
   8   3   1       16.78       31.18     11.14 o 
  -8   4   1       62.78       62.50     21.56 o 
  -7   4   1       47.01       52.26     12.69 o 
  -6   4   1      493.97      501.07     40.62 o 
  -5   4   1       27.91       31.66      7.00 o 
  -4   4   1       31.07       38.39      6.19 o 
  -3   4   1      150.39      146.34     12.18 o 
  -2   4   1     2815.03     3102.15    143.56 o 
  -1   4   1       84.07       73.10      6.36 o 
   0   4   1    13788.11    13323.31    284.21 o 
   1   4   1     1923.37     2006.21    115.98 o 
   2   4   1       34.98       29.59      3.80 o 
   3   4   1        0.22        2.09      2.99 o 
   4   4   1       50.95       54.95      6.98 o 
   5   4   1       44.15       47.27     10.26 o 
   6   4   1       19.15        8.88      6.94 o 
   7   4   1       75.50       66.58     14.59 o 
   8   4   1       10.58        5.59      7.95 o 
  -7   5   1       51.30       38.71     11.61 o 
  -6   5   1      825.38      811.72     34.01 o 
  -5   5   1      156.53      129.97     16.65 o 
  -4   5   1       97.15      101.20      8.97 o 
  -3   5   1      123.35      114.59      7.26 o 
  -2   5   1      212.19      216.34     13.95 o 
  -1   5   1      137.94      128.52      7.41 o 
   0   5   1     3806.62     3548.94     80.10 o 
   1   5   1      239.47      373.82     18.91 o 
   2   5   1      753.92      809.41     41.27 o 
   3   5   1     3356.01     3355.58    156.11 o 
   4   5   1     2457.45     2483.75     84.37 o 
   5   5   1     1018.11      984.82     42.65 o 
   6   5   1       25.19       25.81      9.52 o 
   7   5   1       31.42       35.16      8.96 o 
   8   5   1       33.62       35.69     11.12 o 
  -8   6   1       18.23       17.19     16.25 o 
  -7   6   1      240.28      253.11     34.69 o 
  -6   6   1       55.34       41.32     10.63 o 
  -5   6   1      338.23      324.02     33.15 o 
  -4   6   1       16.01       29.30      5.56 o 
  -3   6   1     2625.83     2785.51    125.96 o 
  -2   6   1      279.91      223.61     12.36 o 
  -1   6   1     4004.34     4209.57    277.29 o 
   0   6   1      116.65      132.32      5.81 o 
   1   6   1     6774.55     7274.54    276.98 o 
   2   6   1       19.25       21.03      3.77 o 
   3   6   1      337.47      328.68     16.79 o 
   4   6   1        1.67       14.83     12.92 o 
   5   6   1      370.58      392.84     38.75 o 
   6   6   1       51.55       63.97     12.15 o 
   7   6   1      187.57      175.73     17.48 o 
   8   6   1        0.64       -4.06      9.06 o 
  -7   7   1       21.22       32.98     12.10 o 
  -6   7   1      590.33      702.71     51.72 o 
  -5   7   1       83.02       64.67     18.23 o 
  -4   7   1     1309.33     1260.67     61.61 o 
  -3   7   1      181.22      196.67     15.53 o 
  -2   7   1     1983.10     1778.49    114.70 o 
  -1   7   1      453.58      462.49     21.20 o 
   0   7   1      515.35      494.77     11.14 o 
   1   7   1      332.61      358.85     11.19 o 
   2   7   1     9540.99    10168.81    601.43 o 
   3   7   1      743.23      785.57     36.94 o 
   4   7   1     4025.75     4168.79    168.05 o 
   5   7   1      134.28      144.93     13.86 o 
   6   7   1      374.93      379.99     20.48 o 
   7   7   1       29.37       31.23     11.48 o 
  -7   8   1       48.82       74.17     16.50 o 
  -6   8   1       15.05       13.37     14.06 o 
  -5   8   1       91.33      104.27     15.42 o 
  -4   8   1      899.80      922.77     43.68 o 
  -3   8   1      846.69      854.59     56.15 o 
  -2   8   1     1710.13     1908.72     82.70 o 
  -1   8   1    12183.16    11823.22    640.41 o 
   0   8   1     3368.45     3482.94     40.31 o 
   1   8   1     4564.62     4941.20    176.67 o 
   2   8   1      562.50      658.03     29.15 o 
   3   8   1       55.38       69.14      6.80 o 
   4   8   1      541.87      516.53     40.44 o 
   5   8   1      549.44      634.14     31.40 o 
   6   8   1       60.09       42.44     12.63 o 
   7   8   1      186.91      229.86     33.59 o 
  -7   9   1      223.24      272.31     31.87 o 
  -6   9   1      252.80      314.67     64.21 o 
  -5   9   1      150.14      172.71     20.37 o 
  -4   9   1      404.37      452.88     24.40 o 
  -3   9   1       22.43       25.84      6.87 o 
  -2   9   1      144.28      161.10     11.53 o 
  -1   9   1        4.45        9.89      4.09 o 
   0   9   1     4415.08     4644.88     54.11 o 
   1   9   1     2058.51     2229.40     56.20 o 
   2   9   1     6232.11     6512.37    303.96 o 
   3   9   1     1248.77     1210.66     31.72 o 
   4   9   1      307.85      352.10     27.34 o 
   5   9   1       97.24      117.09     17.22 o 
   6   9   1        7.90        2.72      9.15 o 
   7   9   1       32.68       39.63     13.03 o 
  -7  10   1       14.49       21.06     11.39 o 
  -6  10   1        5.86        5.87      8.32 o 
  -5  10   1       46.19       62.47     14.02 o 
  -4  10   1      221.57      222.04     15.02 o 
  -3  10   1       58.96       56.60      8.90 o 
  -2  10   1     1407.39     1308.45     71.27 o 
  -1  10   1        1.02       -1.13      3.79 o 
   0  10   1     3543.70     3517.94     35.05 o 
   1  10   1       85.30       93.39      7.48 o 
   2  10   1      197.56      211.05     10.27 o 
   3  10   1        3.54        4.22      4.72 o 
   4  10   1      139.25      160.54     18.65 o 
   5  10   1       23.11       35.57     12.00 o 
   6  10   1      179.38      205.31     25.94 o 
   7  10   1        5.51       13.28     11.72 o 
  -7  11   1      235.99      265.31     37.97 o 
  -6  11   1        7.85        6.25     10.04 o 
  -5  11   1      499.78      546.62     56.09 o 
  -4  11   1      171.04      174.11     15.09 o 
  -3  11   1      359.05      419.93     26.72 o 
  -2  11   1      488.01      518.90     20.90 o 
  -1  11   1       44.29       49.34      7.53 o 
   0  11   1      146.26      152.82     11.03 o 
   1  11   1     1248.24     1293.96     29.59 o 
   2  11   1       42.67       54.55      8.98 o 
   3  11   1     1231.83     1281.95    102.81 o 
   4  11   1        5.97        4.77      8.14 o 
   5  11   1      201.35      194.55     22.26 o 
   6  11   1        4.48        1.89      9.46 o 
   7  11   1        1.44       -0.16      8.39 o 
  -6  12   1        2.58        4.53      9.19 o 
  -5  12   1       45.92       43.01     12.99 o 
  -4  12   1      126.94      122.92     18.11 o 
  -3  12   1      321.93      314.36     18.21 o 
  -2  12   1      674.51      601.18     23.40 o 
  -1  12   1     1523.54     1375.00     32.07 o 
   0  12   1      195.84      220.32     13.04 o 
   1  12   1     1227.88     1204.86     31.61 o 
   2  12   1      317.28      337.90     18.52 o 
   3  12   1        8.23        8.35      6.59 o 
   4  12   1        2.00        0.16      7.56 o 
   5  12   1      124.17      148.93     21.09 o 
   6  12   1      133.83      163.90     22.58 o 
  -6  13   1      369.64      437.88     58.75 o 
  -5  13   1      154.67      153.35     21.88 o 
  -4  13   1      441.81      435.97     29.38 o 
  -3  13   1      244.11      260.33     18.11 o 
  -2  13   1      278.03      278.61     17.52 o 
  -1  13   1       15.99       13.54      5.75 o 
   0  13   1        6.93        9.78      5.88 o 
   1  13   1        8.16       26.09     22.50 o 
   2  13   1     1193.24     1205.72     46.37 o 
   3  13   1      141.82      169.18     20.44 o 
   4  13   1      542.19      588.65     33.55 o 
   5  13   1       79.40       66.51     15.79 o 
   6  13   1        5.64        9.83      9.47 o 
  -6  14   1       17.28       19.90     10.96 o 
  -5  14   1       36.33       30.28     13.59 o 
  -4  14   1       21.17       15.81     10.70 o 
  -3  14   1      381.18      415.68     22.60 o 
  -2  14   1      115.08      145.88     15.39 o 
  -1  14   1      829.03      786.03     24.80 o 
   0  14   1       12.31       14.17      6.49 o 
   1  14   1      424.34      426.05     21.72 o 
   2  14   1       16.49       13.71      8.34 o 
   3  14   1        0.12        8.07      8.85 o 
   4  14   1        0.17       -5.10      7.95 o 
   5  14   1       84.10       73.46     16.23 o 
   6  14   1        6.11       14.47      9.96 o 
  -5  15   1      114.53      123.22     20.09 o 
  -4  15   1      216.79      200.29     24.41 o 
  -3  15   1        1.92        0.71      7.57 o 
  -2  15   1       86.10       87.38     13.40 o 
  -1  15   1       18.49       25.86      8.07 o 
   0  15   1      168.81      223.52     15.89 o 
   1  15   1        4.59        4.53      7.94 o 
   2  15   1      108.40      130.90     15.42 o 
   3  15   1      248.30      294.70     27.73 o 
   4  15   1       56.60       79.60     17.03 o 
   5  15   1      139.26      123.86     19.82 o 
  -5  16   1       53.03       66.72     15.70 o 
  -4  16   1      147.28      154.70     23.13 o 
  -3  16   1       20.44       11.72     11.32 o 
  -2  16   1      589.81      505.69     25.85 o 
  -1  16   1       34.21       32.27      8.97 o 
   0  16   1      760.89      687.87     25.54 o 
   1  16   1        4.34        4.91      8.17 o 
   2  16   1       96.06       83.79     14.06 o 
   3  16   1       12.61       10.49     12.03 o 
   4  16   1       63.17       62.21     15.57 o 
   5  16   1        1.44       12.75     10.80 o 
  -4  17   1       12.15       22.47     13.04 o 
  -3  17   1      500.71      609.63     38.12 o 
  -2  17   1       56.21       71.82     13.83 o 
  -1  17   1       19.07       10.85      9.83 o 
   0  17   1        0.02        1.46      7.17 o 
   1  17   1      676.37      567.32     27.94 o 
   2  17   1        7.43       15.77     13.65 o 
   3  17   1      400.17      353.83     30.75 o 
   4  17   1       16.82       20.41     11.72 o 
  -3  18   1       51.73       38.34     15.77 o 
  -2  18   1      387.72      306.34     23.28 o 
  -1  18   1       37.17       34.19     12.25 o 
   0  18   1      480.10      419.43     22.25 o 
   1  18   1       28.28       35.66     11.95 o 
   2  18   1       18.45        9.11     13.36 o 
   3  18   1        1.07       -2.38     13.52 o 
  -2  19   1       25.54       31.05     11.30 o 
  -1  19   1        0.94        2.62      9.85 o 
   0  19   1       74.80       85.52     13.94 o 
   1  19   1       87.28       60.37     14.39 o 
   2  19   1      132.65      104.19     21.92 o 
  -1  20   1      191.44      158.76     20.95 o 
   0  20   1        0.20        1.70      9.38 o 
  -8   0   2       59.44       65.31     22.50 o 
  -6   0   2       44.02       30.62     12.81 o 
  -4   0   2     2012.97     2176.06     54.06 o 
  -2   0   2     2263.61     2638.90     50.93 o 
   0   0   2     1230.20     1565.94     68.43 o 
   2   0   2    20175.39    18821.72   1116.96 o 
   4   0   2     5363.57     5541.57    377.79 o 
   6   0   2      398.26      374.35     34.37 o 
   8   0   2      115.60      125.30     28.75 o 
  -8   1   2      163.69      174.48     23.19 o 
  -7   1   2      608.34      577.46     42.50 o 
  -6   1   2        3.46        4.12      6.71 o 
  -5   1   2      423.88      386.10     20.99 o 
  -4   1   2        4.34        0.31      4.64 o 
  -3   1   2      807.83      832.40     29.53 o 
  -2   1   2      319.26      291.61     12.15 o 
  -1   1   2     3718.76     4039.39    107.56 o 
   0   1   2      678.41      916.50     11.23 o 
   1   1   2     9456.56     9074.89    471.33 o 
   2   1   2     2140.40     2324.12     68.34 o 
   3   1   2     8150.02     8242.56    216.04 o 
   4   1   2     1305.53     1254.67     24.58 o 
   5   1   2       12.43       18.05      4.91 o 
   6   1   2        2.99       -3.12      4.86 o 
   7   1   2       16.32        5.63      7.62 o 
   8   1   2       25.18       23.18     10.58 o 
  -8   2   2       14.48       24.06     14.69 o 
  -7   2   2        2.03       -0.50      6.53 o 
  -6   2   2      117.83      129.46     15.55 o 
  -5   2   2      302.41      340.62     33.44 o 
  -4   2   2     1511.49     1511.16     36.00 o 
  -3   2   2     1535.14     1685.17     37.34 o 
  -2   2   2      114.26      148.14      9.06 o 
  -1   2   2      573.45      859.01     36.49 o 
   0   2   2       29.83       12.55      1.75 o 
   1   2   2     2527.48     2315.31    130.91 o 
   2   2   2     2244.92     2188.15     74.15 o 
   3   2   2     1194.71     1224.76     39.33 o 
   4   2   2     3716.35     3614.55    114.92 o 
   5   2   2      345.62      306.07     23.97 o 
   6   2   2      992.32      933.26     37.89 o 
   7   2   2      329.50      276.59     23.94 o 
   8   2   2       12.66       20.00     10.16 o 
  -8   3   2      169.19      154.37     30.31 o 
  -7   3   2       62.77       58.61     13.37 o 
  -6   3   2      460.35      465.23     24.51 o 
  -5   3   2       54.21       63.97     11.24 o 
  -4   3   2      160.26      214.87     24.84 o 
  -3   3   2     1322.31     1267.65     30.78 o 
  -2   3   2      195.49      173.16      8.18 o 
  -1   3   2      230.71      202.14      6.56 o 
   0   3   2      555.77      310.21     10.65 o 
   1   3   2      432.48      353.84     21.11 o 
   2   3   2     5711.49     6285.84    336.01 o 
   3   3   2        9.68        8.39      3.39 o 
   4   3   2     4582.31     4523.74     96.33 o 
   5   3   2       70.57       70.92      9.71 o 
   6   3   2       91.50       88.29     11.61 o 
   7   3   2       10.64        9.37      7.95 o 
   8   3   2        0.61        5.53      7.51 o 
  -7   4   2       40.09       43.89     11.86 o 
  -6   4   2       98.11       79.39     11.30 o 
  -5   4   2      318.50      299.90     19.11 o 
  -4   4   2      363.55      351.55     26.72 o 
  -3   4   2     1295.09     1481.00     47.54 o 
  -2   4   2       58.30       61.77      6.21 o 
  -1   4   2     2543.33     2869.12    128.59 o 
   0   4   2      147.52      147.07      5.05 o 
   1   4   2     7004.48     6913.04    263.94 o 
   2   4   2      439.81      418.29     23.89 o 
   3   4   2     2086.43     2163.03     98.61 o 
   4   4   2        0.72        1.97      4.13 o 
   5   4   2     1848.71     1702.76     99.37 o 
   6   4   2       19.27       15.09      6.67 o 
   7   4   2      196.98      185.03     22.49 o 
   8   4   2        0.07       -1.58      6.53 o 
  -8   5   2       77.25       86.87     23.12 o 
  -7   5   2      257.28      303.11     34.06 o 
  -6   5   2      718.52      697.59     46.72 o 
  -5   5   2      202.55      202.73     16.63 o 
  -4   5   2      205.20      226.68     16.60 o 
  -3   5   2      101.82       83.08      8.03 o 
  -2   5   2       20.37       15.64      3.00 o 
  -1   5   2     1839.93     1900.41     63.08 o 
   0   5   2      158.64      117.18      4.19 o 
   1   5   2      384.68      329.66     13.53 o 
   2   5   2     2591.37     2642.71    123.09 o 
   3   5   2     4197.91     4402.25    241.13 o 
   4   5   2      743.61      826.09     37.81 o 
   5   5   2      615.37      533.97     55.62 o 
   6   5   2      152.95      151.73     18.31 o 
   7   5   2        5.58       -0.01      7.06 o 
   8   5   2       18.62       19.18      9.69 o 
  -8   6   2       15.79       14.21     10.19 o 
  -7   6   2       27.76       19.87     12.66 o 
  -6   6   2        5.84        5.05      8.54 o 
  -5   6   2        2.29        5.83      4.57 o 
  -4   6   2     1206.54     1251.37     53.85 o 
  -3   6   2      237.00      192.58     13.31 o 
  -2   6   2     2308.04     2299.46    132.69 o 
  -1   6   2      178.96      184.62      7.12 o 
   0   6   2     2421.78     2593.36     61.11 o 
   1   6   2      265.63      293.72     14.58 o 
   2   6   2      123.49      145.20      7.94 o 
   3   6   2      227.48      220.65     10.72 o 
   4   6   2     2043.87     2064.99    204.21 o 
   5   6   2      172.42      176.31     16.94 o 
   6   6   2     1040.83     1001.39     74.29 o 
   7   6   2      198.68      177.41     22.55 o 
   8   6   2       21.21       17.19     17.50 o 
  -7   7   2      567.49      656.81     51.25 o 
  -6   7   2       71.90       89.38     15.91 o 
  -5   7   2      639.78      672.30     42.02 o 
  -4   7   2      237.49      225.26     13.85 o 
  -3   7   2        4.63        3.62      3.19 o 
  -2   7   2     3780.84     3637.97    203.64 o 
  -1   7   2     3970.07     4289.16    153.14 o 
   0   7   2        9.31        5.52      2.56 o 
   1   7   2    10632.97    11287.69    619.32 o 
   2   7   2       19.85       21.94      4.24 o 
   3   7   2     3071.64     3211.39    139.77 o 
   4   7   2       29.47       23.54      6.87 o 
   5   7   2        4.09       21.31     10.78 o 
   6   7   2      131.35      145.11     14.97 o 
   7   7   2       12.24       27.89     11.63 o 
  -7   8   2       11.78       13.04     10.35 o 
  -6   8   2      319.38      352.49     31.87 o 
  -5   8   2        2.99        8.38      6.40 o 
  -4   8   2     1665.34     1814.32    145.77 o 
  -3   8   2      362.19      381.34     31.26 o 
  -2   8   2     2679.34     2744.13    161.43 o 
  -1   8   2      321.04      351.83     12.72 o 
   0   8   2     1373.30     1371.27     20.01 o 
   1   8   2      752.62      854.55     25.59 o 
   2   8   2     1547.37     1684.34     91.11 o 
   3   8   2        5.67       11.76      4.22 o 
   4   8   2     2298.27     2232.91    127.58 o 
   5   8   2      116.14      114.52     12.59 o 
   6   8   2      312.04      329.21     25.50 o 
   7   8   2       34.33       31.16     10.20 o 
  -7   9   2       80.97       78.25     16.50 o 
  -6   9   2       37.33       47.76     13.81 o 
  -5   9   2      128.37      145.37     14.56 o 
  -4   9   2       19.65       23.02      7.12 o 
  -3   9   2      185.68      201.42     15.21 o 
  -2   9   2        0.92        0.24      4.06 o 
  -1   9   2       59.83       63.69      7.04 o 
   0   9   2      841.65      961.94     17.83 o 
   1   9   2     3673.57     4107.38    115.19 o 
   2   9   2     1535.13     1751.35     79.81 o 
   3   9   2      374.46      386.54     24.85 o 
   4   9   2      493.40      508.08     35.13 o 
   5   9   2        5.18        6.99      8.40 o 
   6   9   2       37.51       46.81     12.86 o 
   7   9   2       11.29       14.09      8.32 o 
  -7  10   2       28.06       39.65     15.62 o 
  -6  10   2      214.32      227.82     24.86 o 
  -5  10   2      163.36      168.21     32.65 o 
  -4  10   2       80.36      104.37     15.39 o 
  -3  10   2      452.99      493.21     27.87 o 
  -2  10   2       27.92       30.94      7.45 o 
  -1  10   2      773.09      751.46     38.25 o 
   0  10   2        6.67        5.31      3.60 o 
   1  10   2      455.19      487.64     14.83 o 
   2  10   2        9.39        7.03      4.20 o 
   3  10   2       92.99       76.79      9.91 o 
   4  10   2       54.03       55.74     12.23 o 
   5  10   2      298.85      334.57     25.31 o 
   6  10   2       45.81       44.98     13.74 o 
   7  10   2      160.86      169.90     19.52 o 
  -7  11   2       25.22       29.98     11.78 o 
  -6  11   2      158.61      175.49     33.59 o 
  -5  11   2       64.06       69.48     14.66 o 
  -4  11   2      211.72      216.18     17.96 o 
  -3  11   2       72.28       76.98     10.81 o 
  -2  11   2        2.85        4.27      5.19 o 
  -1  11   2      462.97      455.66     17.08 o 
   0  11   2     1278.17     1297.12     22.91 o 
   1  11   2     1187.28     1251.11     47.09 o 
   2  11   2     2391.02     2428.86    142.43 o 
   3  11   2      276.23      302.77     22.38 o 
   4  11   2      389.72      420.07     27.08 o 
   5  11   2       15.24       28.97     11.70 o 
   6  11   2        3.54       -0.94      9.38 o 
   7  11   2        0.19        2.92      7.92 o 
  -6  12   2       16.13       15.95     11.02 o 
  -5  12   2      422.29      403.26     49.37 o 
  -4  12   2      460.94      453.38     22.68 o 
  -3  12   2      311.66      305.77     18.25 o 
  -2  12   2      589.47      606.64     23.75 o 
  -1  12   2      496.53      443.77     19.08 o 
   0  12   2      404.37      335.68     14.54 o 
   1  12   2      497.40      506.85     21.24 o 
   2  12   2       11.20       10.99      6.86 o 
   3  12   2      152.22      174.70     19.92 o 
   4  12   2      122.90      104.91     17.54 o 
   5  12   2      413.28      447.05     38.44 o 
   6  12   2       28.30       48.04     13.65 o 
  -6  13   2       61.73       73.89     16.43 o 
  -5  13   2      470.29      485.29     62.50 o 
  -4  13   2        4.37       -1.72      6.42 o 
  -3  13   2        4.17        4.30      7.05 o 
  -2  13   2       12.98       11.33      7.10 o 
  -1  13   2     1357.17     1307.22     36.03 o 
   0  13   2       15.69       14.80      6.16 o 
   1  13   2     1463.50     1425.46     35.98 o 
   2  13   2      130.67       93.07     12.39 o 
   3  13   2      434.39      512.81     44.37 o 
   4  13   2       27.08       32.57     12.01 o 
   5  13   2       25.05       18.28     12.50 o 
   6  13   2        0.07        1.14      8.39 o 
  -6  14   2       86.80       78.22     19.84 o 
  -5  14   2       33.43       35.66     13.25 o 
  -4  14   2      507.95      554.64     34.03 o 
  -3  14   2      245.75      246.14     18.67 o 
  -2  14   2     1041.73      903.48     32.97 o 
  -1  14   2      289.87      266.64     15.40 o 
   0  14   2      735.63      748.40     24.23 o 
   1  14   2      369.00      356.78     20.03 o 
   2  14   2       63.70       47.27     10.85 o 
   3  14   2       77.98       98.77     18.11 o 
   4  14   2       66.00       66.25     15.93 o 
   5  14   2       17.61       23.89     11.93 o 
   6  14   2      104.82       94.83     15.32 o 
  -5  15   2        2.26       -0.09     10.94 o 
  -4  15   2       11.94        9.53     10.83 o 
  -3  15   2        0.18       -2.90      7.24 o 
  -2  15   2      128.66      127.61     17.48 o 
  -1  15   2       61.32       40.45      8.83 o 
   0  15   2       75.59       77.13     10.82 o 
   1  15   2      164.18      176.28     16.93 o 
   2  15   2      391.79      382.33     22.10 o 
   3  15   2      359.16      386.91     29.45 o 
   4  15   2      168.38      188.91     24.67 o 
   5  15   2       73.29       44.41     14.22 o 
  -5  16   2       43.15       36.42     12.99 o 
  -4  16   2      101.59      115.54     20.73 o 
  -3  16   2      310.34      283.46     22.53 o 
  -2  16   2      307.28      273.84     20.83 o 
  -1  16   2      333.32      287.45     18.18 o 
   0  16   2      500.35      503.30     22.44 o 
   1  16   2        9.71        8.57      8.50 o 
   2  16   2       25.16       19.22     12.37 o 
   3  16   2      110.05      125.09     20.34 o 
   4  16   2        8.23        6.25     10.66 o 
   5  16   2      166.74      180.63     25.41 o 
  -4  17   2        8.23       14.82     12.00 o 
  -3  17   2        3.79        2.25      8.64 o 
  -2  17   2       53.24       54.45     12.57 o 
  -1  17   2       91.06       78.44     12.04 o 
   0  17   2      702.27      650.69     26.03 o 
   1  17   2        1.80        7.04      9.57 o 
   2  17   2      452.07      439.49     32.80 o 
   3  17   2       12.23       16.03     13.52 o 
   4  17   2       21.67       14.08     11.59 o 
  -3  18   2      512.69      492.09     35.67 o 
  -2  18   2       16.53        9.05      9.13 o 
  -1  18   2      642.33      567.14     28.92 o 
   0  18   2        0.63       -2.18      7.52 o 
   1  18   2       13.06       15.88     10.24 o 
   2  18   2        7.06        8.76     13.59 o 
   3  18   2      141.46      126.16     24.04 o 
  -2  19   2       16.01       13.10      9.64 o 
  -1  19   2        2.67        9.82      8.73 o 
   0  19   2      167.02      163.92     17.23 o 
   1  19   2      116.84      104.85     21.31 o 
   2  19   2       93.04       97.72     21.40 o 
   0  20   2      102.66       96.02     17.41 o 
  -7   0   3      368.34      351.23     34.37 o 
  -5   0   3      970.04      973.07     47.18 o 
  -3   0   3     9396.04     9214.12    122.18 o 
  -1   0   3    23810.34    21140.87   1105.87 o 
   1   0   3     8821.68     7548.84    172.49 o 
   3   0   3    18950.94    19558.35   1577.56 o 
   5   0   3      814.92      766.93     64.06 o 
   7   0   3      124.35      129.37     27.19 o 
  -8   1   3      341.96      311.86     36.87 o 
  -7   1   3       38.32       40.81     11.81 o 
  -6   1   3      253.59      254.44     19.55 o 
  -5   1   3       31.15       26.53      9.05 o 
  -4   1   3       25.09       20.44      7.06 o 
  -3   1   3       26.84       23.45      6.36 o 
  -2   1   3      313.75      414.90     15.46 o 
  -1   1   3     1749.37     1540.74     52.56 o 
   0   1   3     2869.49     3431.75     60.59 o 
   1   1   3    11433.35     8863.25    377.09 o 
   2   1   3      667.83      722.77     29.36 o 
   3   1   3      602.30      603.83     16.46 o 
   4   1   3       43.27       39.81      5.24 o 
   5   1   3       63.36       63.97      8.87 o 
   6   1   3      510.18      478.09     28.16 o 
   7   1   3       30.15       11.87      8.95 o 
   8   1   3      116.48      109.15     19.31 o 
  -8   2   3       42.24       42.18     17.50 o 
  -7   2   3       64.03       42.34     11.69 o 
  -6   2   3      235.86      272.98     16.71 o 
  -5   2   3     1161.09     1153.25     36.46 o 
  -4   2   3     1487.78     1466.76     59.68 o 
  -3   2   3      365.55      394.24     22.34 o 
  -2   2   3      859.44      925.98     45.02 o 
  -1   2   3     1294.40     1126.93     46.98 o 
   0   2   3       38.90       46.24      7.08 o 
   1   2   3     3097.98     2568.94    100.82 o 
   2   2   3     5782.40     5759.34    352.43 o 
   3   2   3      623.22      678.58     25.85 o 
   4   2   3     1772.62     1819.50     54.03 o 
   5   2   3     1325.91     1263.82     66.17 o 
   6   2   3      331.05      309.16     23.09 o 
   7   2   3       37.53       30.18     11.41 o 
   8   2   3       29.47       39.63     13.03 o 
  -8   3   3       19.54       25.13     11.04 o 
  -7   3   3      532.01      558.60     31.25 o 
  -6   3   3       32.66       33.17     10.26 o 
  -5   3   3       33.00       37.99      9.69 o 
  -4   3   3      308.37      304.35     18.10 o 
  -3   3   3        1.95        3.45      4.40 o 
  -2   3   3       14.69        9.19      3.18 o 
  -1   3   3     1584.54     1932.63     60.96 o 
   0   3   3     1533.66     1293.19    110.24 o 
   1   3   3      518.43      334.00      7.39 o 
   2   3   3      139.55      157.47     13.33 o 
   3   3   3      453.14      516.89     18.60 o 
   4   3   3      204.54      174.13      9.00 o 
   5   3   3       47.34       48.75      8.59 o 
   6   3   3      243.66      203.72     21.30 o 
   7   3   3      122.66      129.17     20.02 o 
   8   3   3       13.06        5.77      8.40 o 
  -8   4   3        0.73        2.50     11.87 o 
  -7   4   3       22.35       25.00     10.16 o 
  -6   4   3      551.67      516.07     27.73 o 
  -5   4   3       70.77       91.63     13.30 o 
  -4   4   3     4261.74     4248.48     65.49 o 
  -3   4   3      447.59      470.68     23.22 o 
  -2   4   3      887.15      997.80     45.97 o 
  -1   4   3      227.86      182.29     26.91 o 
   0   4   3        7.06       16.00      2.05 o 
   1   4   3      106.16      105.33      4.57 o 
   2   4   3      483.46      548.94     20.30 o 
   3   4   3     1978.78     1956.67     58.59 o 
   4   4   3     2129.58     2121.93    140.72 o 
   5   4   3      213.30      195.14     14.39 o 
   6   4   3     1126.25     1046.63     32.09 o 
   7   4   3       10.60       14.06      8.93 o 
   8   4   3      106.20       86.95     16.88 o 
  -8   5   3      139.97      200.15     24.31 o 
  -7   5   3      277.82      288.73     34.69 o 
  -6   5   3      155.43      149.11     12.25 o 
  -5   5   3        0.74        2.93      5.54 o 
  -4   5   3      118.82      153.35     11.87 o 
  -3   5   3      388.17      414.48     15.80 o 
  -2   5   3      443.72      526.22     28.28 o 
  -1   5   3      419.57      444.16     10.58 o 
   0   5   3     1603.71     1897.40     44.60 o 
   1   5   3     2321.17     2628.13    100.00 o 
   2   5   3     2733.14     2584.16    111.99 o 
   3   5   3      994.67     1012.92     48.44 o 
   4   5   3      547.00      563.54     26.33 o 
   5   5   3       67.75       56.07      9.41 o 
   6   5   3      351.25      328.54     32.95 o 
   7   5   3      107.73       98.74     18.09 o 
   8   5   3       13.35       17.53      9.07 o 
  -8   6   3        3.02        6.47      9.30 o 
  -7   6   3       45.55       50.02     13.59 o 
  -6   6   3      182.89      191.54     16.29 o 
  -5   6   3     1435.67     1489.54     65.67 o 
  -4   6   3      431.14      464.30     39.24 o 
  -3   6   3     2302.84     2479.49    171.89 o 
  -2   6   3     2108.61     2169.50    132.30 o 
  -1   6   3      157.71      141.68      6.67 o 
   0   6   3     2170.01     2050.95     44.77 o 
   1   6   3        5.66        6.44      2.28 o 
   2   6   3       18.65       22.39      3.49 o 
   3   6   3     3322.58     3532.86    143.78 o 
   4   6   3      700.56      621.62     22.34 o 
   5   6   3     2051.15     1816.55    103.31 o 
   6   6   3      206.46      223.32     16.67 o 
   7   6   3       65.55       43.26     13.25 o 
  -7   7   3       13.43       14.39     10.66 o 
  -6   7   3       40.39       40.18     12.16 o 
  -5   7   3        1.70        4.59      6.13 o 
  -4   7   3      173.93      178.27     16.39 o 
  -3   7   3      251.13      220.31     10.96 o 
  -2   7   3      216.94      251.32     12.83 o 
  -1   7   3        2.89        8.60      3.03 o 
   0   7   3     1411.96     1474.77     24.71 o 
   1   7   3     1640.76     1705.13     79.70 o 
   2   7   3      781.35      868.90     42.58 o 
   3   7   3      263.92      217.76     15.30 o 
   4   7   3        2.78        4.04      4.79 o 
   5   7   3       10.97       12.88      6.52 o 
   6   7   3      158.22      162.21     15.81 o 
   7   7   3       32.62       35.00     19.69 o 
  -7   8   3      214.35      277.18     30.94 o 
  -6   8   3       37.48       33.24     11.49 o 
  -5   8   3      281.19      268.92     22.36 o 
  -4   8   3      768.19      745.12     30.16 o 
  -3   8   3      809.06      916.31     60.13 o 
  -2   8   3       10.15        7.73      4.52 o 
  -1   8   3     1860.95     1936.77     44.19 o 
   0   8   3     1141.58     1175.42     16.68 o 
   1   8   3     1662.99     1787.24     96.07 o 
   2   8   3      650.02      644.10     27.60 o 
   3   8   3     1566.27     1567.93     60.84 o 
   4   8   3      414.40      421.95     31.43 o 
   5   8   3       91.19       85.39     10.05 o 
   6   8   3      181.47      187.79     18.01 o 
   7   8   3       50.02       48.45     14.11 o 
  -7   9   3      220.26      262.17     36.40 o 
  -6   9   3       38.22       33.59     11.87 o 
  -5   9   3       78.33       70.53     11.22 o 
  -4   9   3      225.24      274.73     31.07 o 
  -3   9   3      168.23      191.11     13.56 o 
  -2   9   3      404.26      414.16     17.64 o 
  -1   9   3     1117.25     1064.45     29.95 o 
   0   9   3       76.75       85.99      5.50 o 
   1   9   3      447.26      453.46     12.90 o 
   2   9   3      404.64      383.79     18.92 o 
   3   9   3      886.93      912.67     58.61 o 
   4   9   3       11.12       18.18      7.12 o 
   5   9   3        2.97        4.93      6.28 o 
   6   9   3       45.73       57.41     12.01 o 
   7   9   3       68.59       63.48     12.90 o 
  -7  10   3        0.59       -2.05      8.61 o 
  -6  10   3      116.95      118.34     19.33 o 
  -5  10   3      322.37      361.84     36.53 o 
  -4  10   3      987.00     1052.05     77.61 o 
  -3  10   3       12.56        9.96      5.85 o 
  -2  10   3     2119.26     2188.57     89.33 o 
  -1  10   3        5.04        5.36      3.65 o 
   0  10   3        3.14        8.07      3.78 o 
   1  10   3      549.34      550.18     13.62 o 
   2  10   3     2401.21     2335.18    111.09 o 
   3  10   3       44.69       45.30      8.49 o 
   4  10   3     1093.89     1088.76     86.87 o 
   5  10   3       47.92       41.64     10.28 o 
   6  10   3      176.60      169.89     18.46 o 
   7  10   3        1.66        2.38      8.01 o 
  -7  11   3       40.50       44.17     13.39 o 
  -6  11   3        4.70        1.52      8.55 o 
  -5  11   3        2.85        5.45      8.48 o 
  -4  11   3       23.68       17.76      7.24 o 
  -3  11   3      265.31      236.31     15.76 o 
  -2  11   3       52.14       75.55     10.27 o 
  -1  11   3      798.52      801.57     30.40 o 
   0  11   3      163.17      173.36      9.88 o 
   1  11   3     2538.42     2419.97     46.40 o 
   2  11   3       62.11       62.93     10.28 o 
   3  11   3      953.51      971.80     38.16 o 
   4  11   3       68.92       99.58     22.65 o 
   5  11   3        3.97        6.73      8.06 o 
   6  11   3        2.66        0.09      7.25 o 
  -6  12   3      102.98      103.66     18.28 o 
  -5  12   3      208.43      202.75     23.53 o 
  -4  12   3      301.61      316.78     22.08 o 
  -3  12   3      335.92      348.05     29.55 o 
  -2  12   3      243.73      217.35     15.60 o 
  -1  12   3        8.24       10.89      5.06 o 
   0  12   3      518.21      530.06     16.07 o 
   1  12   3      973.94      962.87     22.92 o 
   2  12   3       18.06       19.27      6.62 o 
   3  12   3      778.69      792.26     82.96 o 
   4  12   3      498.38      530.13     64.37 o 
   5  12   3       96.39       98.18     14.55 o 
   6  12   3      126.32      157.14     18.43 o 
  -6  13   3       34.37       47.49     13.69 o 
  -5  13   3       63.62       74.28     15.54 o 
  -4  13   3      207.08      208.86     18.31 o 
  -3  13   3      246.19      216.78     17.63 o 
  -2  13   3      471.06      497.23     22.77 o 
  -1  13   3      187.39      216.14     13.60 o 
   0  13   3       95.89       99.51     10.61 o 
   1  13   3      699.26      682.82     25.34 o 
   2  13   3      675.91      676.05     31.19 o 
   3  13   3       34.06       35.44     12.34 o 
   4  13   3      164.60      132.76     19.89 o 
   5  13   3        5.01        2.12      7.70 o 
   6  13   3        9.27        3.54      7.49 o 
  -6  14   3        1.13        0.68      8.56 o 
  -5  14   3      567.38      598.62    112.02 o 
  -4  14   3      117.94      115.01     15.53 o 
  -3  14   3      469.31      442.82     23.76 o 
  -2  14   3      185.27      199.66     17.48 o 
  -1  14   3        2.50        4.61      5.77 o 
   0  14   3      366.25      384.97     18.11 o 
   1  14   3        3.88        7.41      7.70 o 
   2  14   3      584.53      575.74     58.59 o 
   3  14   3      293.68      326.59     38.28 o 
   4  14   3       61.79       81.40     25.31 o 
   5  14   3      361.28      327.00     22.81 o 
  -5  15   3       18.43        9.73      9.23 o 
  -4  15   3       39.80       26.08     10.68 o 
  -3  15   3       11.50       11.76      8.90 o 
  -2  15   3      826.21      780.97     31.95 o 
  -1  15   3       31.72       35.42      8.72 o 
   0  15   3     1948.16     1909.45     39.73 o 
   1  15   3      160.26      158.93     16.36 o 
   2  15   3      511.88      411.52     40.31 o 
   3  15   3       93.41      107.01     19.53 o 
   4  15   3        1.05       -5.55      9.65 o 
   5  15   3        3.67       -2.44      9.93 o 
  -5  16   3       10.20       10.07      9.96 o 
  -4  16   3      141.15      139.29     21.98 o 
  -3  16   3       25.09       28.28     10.58 o 
  -2  16   3       22.72       11.77      8.71 o 
  -1  16   3      395.83      345.54     19.01 o 
   0  16   3        3.84        4.97      6.75 o 
   1  16   3       47.40       50.01     11.81 o 
   2  16   3       69.89       71.40     17.68 o 
   3  16   3       82.23      115.05     20.73 o 
   4  16   3      259.91      265.69     32.19 o 
  -4  17   3       43.75       52.09     16.21 o 
  -3  17   3      154.71      120.63     17.07 o 
  -2  17   3       86.88       97.21     15.28 o 
  -1  17   3      674.81      676.63     26.64 o 
   0  17   3      107.22      117.01     14.17 o 
   1  17   3      430.87      365.43     23.72 o 
   2  17   3       91.77       76.57     18.20 o 
   3  17   3       30.89       17.88     11.40 o 
   4  17   3       13.74       16.80     11.23 o 
  -3  18   3        0.48       -2.17      8.93 o 
  -2  18   3      126.46      118.80     20.74 o 
  -1  18   3        1.16        5.68      8.55 o 
   0  18   3       56.29       68.88     12.06 o 
   1  18   3       37.15       27.48     13.81 o 
   2  18   3      103.51      130.19     31.87 o 
   3  18   3       62.37       62.31     15.60 o 
  -2  19   3       24.93       19.79     10.92 o 
  -1  19   3      112.52       82.67     14.79 o 
   0  19   3      120.97      130.90     18.34 o 
   1  19   3      278.99      273.18     30.26 o 
   2  19   3        8.75        1.19     13.01 o 
  -6   0   4     1989.21     1916.76     73.75 o 
  -4   0   4     7049.42     7179.87    122.49 o 
  -2   0   4      455.89      433.89     16.13 o 
   0   0   4    10021.38     9632.78    350.13 o 
   2   0   4     1657.19     1988.55    119.84 o 
   4   0   4      132.46      117.47     18.59 o 
   6   0   4       37.48       27.50     15.00 o 
   8   0   4       28.49       29.37     14.37 o 
  -8   1   4       32.25       36.25     17.19 o 
  -7   1   4      107.68       97.07     16.43 o 
  -6   1   4       18.01       22.01      9.84 o 
  -5   1   4      488.65      453.39     27.03 o 
  -4   1   4       70.81       65.74     10.82 o 
  -3   1   4      693.26      747.61     24.75 o 
  -2   1   4      961.96      882.34     16.14 o 
  -1   1   4     4210.91     4630.27     77.75 o 
   0   1   4    15257.07    13883.72    224.34 o 
   1   1   4     1805.70     1956.74     72.71 o 
   2   1   4      486.83      454.53     11.28 o 
   3   1   4      115.88      121.66      6.28 o 
   4   1   4      152.71      155.33      8.52 o 
   5   1   4      481.27      476.52     25.93 o 
   6   1   4      131.95      121.80     17.66 o 
   7   1   4      290.85      288.72     24.74 o 
   8   1   4       39.97       42.82     13.03 o 
  -8   2   4       86.83       79.68     23.12 o 
  -7   2   4      255.63      243.00     23.12 o 
  -6   2   4     1044.82     1075.12     39.54 o 
  -5   2   4     1308.55     1367.15     40.65 o 
  -4   2   4     1085.81     1098.48     62.18 o 
  -3   2   4     1550.64     1559.40     35.90 o 
  -2   2   4        3.86        3.52      2.32 o 
  -1   2   4     1703.00     1785.28     28.78 o 
   0   2   4      347.18      277.14      6.27 o 
   1   2   4     6529.64     6118.48    123.72 o 
   2   2   4     1486.19     1461.48     52.30 o 
   3   2   4     4059.22     4404.29    194.71 o 
   4   2   4      448.00      436.04     18.96 o 
   5   2   4      196.93      225.57     16.43 o 
   6   2   4        0.71       -3.59      6.41 o 
   7   2   4       14.71       11.71      9.21 o 
   8   2   4       14.20       10.82      8.40 o 
  -8   3   4      103.86      133.43     28.44 o 
  -7   3   4      101.39       91.86     16.13 o 
  -6   3   4       38.83       34.38     10.94 o 
  -5   3   4       11.26       10.80      8.06 o 
  -4   3   4      747.87      699.62     27.27 o 
  -3   3   4      844.04      909.09     65.87 o 
  -2   3   4      471.14      573.64     22.12 o 
  -1   3   4        1.00        3.70      1.53 o 
   0   3   4     5794.11     4886.49    560.11 o 
   1   3   4     1272.85     1192.30     22.79 o 
   2   3   4     1349.28     1317.01     71.13 o 
   3   3   4     1300.62     1221.86     57.10 o 
   4   3   4        6.86        7.09      4.61 o 
   5   3   4       41.84       42.98      8.34 o 
   6   3   4     1107.72     1057.36     41.72 o 
   7   3   4       40.00       36.71     12.26 o 
   8   3   4      176.04      139.88     21.43 o 
  -8   4   4       12.44       26.25     16.25 o 
  -7   4   4      489.74      524.66     45.00 o 
  -6   4   4       90.87      104.63     20.31 o 
  -5   4   4     2035.16     2109.95    206.54 o 
  -4   4   4      407.27      413.06     25.92 o 
  -3   4   4      264.50      342.36     26.40 o 
  -2   4   4      215.47      250.75      9.70 o 
  -1   4   4     2921.61     2871.55     69.13 o 
   0   4   4     1038.53      880.50     44.63 o 
   1   4   4     3515.81     3680.12    103.56 o 
   2   4   4      659.38      699.64     29.32 o 
   3   4   4     2978.37     2993.17    180.13 o 
   4   4   4       19.07       24.44      6.30 o 
   5   4   4      307.89      294.03     16.32 o 
   6   4   4       13.68       27.71     10.96 o 
   7   4   4        0.10        9.16      8.27 o 
   8   4   4        0.33        2.83      7.72 o 
  -8   5   4       37.60       33.75     15.62 o 
  -7   5   4      129.83      162.10     21.18 o 
  -6   5   4       37.67       49.76     10.62 o 
  -5   5   4      623.87      625.88     44.78 o 
  -4   5   4     1104.12     1173.69     88.24 o 
  -3   5   4      416.08      442.58     21.24 o 
  -2   5   4     2270.69     2371.77    108.39 o 
  -1   5   4       29.91       16.76      2.97 o 
   0   5   4      611.70      733.99     22.71 o 
   1   5   4       16.51       17.90      2.91 o 
   2   5   4     1826.92     1755.22     21.38 o 
   3   5   4      153.21      171.92     12.02 o 
   4   5   4        0.68        1.91      4.64 o 
   5   5   4      534.62      568.69     22.42 o 
   6   5   4      609.17      557.84     31.23 o 
   7   5   4      225.72      240.06     26.07 o 
   8   5   4      160.40      156.18     22.95 o 
  -7   6   4      255.97      299.04     27.19 o 
  -6   6   4     1442.08     1497.62    109.35 o 
  -5   6   4      101.62       90.75     11.72 o 
  -4   6   4     1345.50     1489.43    129.66 o 
  -3   6   4      403.16      428.32     37.47 o 
  -2   6   4      589.28      609.86     22.64 o 
  -1   6   4       33.74       40.47      4.31 o 
   0   6   4     2093.62     2054.83     54.13 o 
   1   6   4        5.08        2.71      2.20 o 
   2   6   4     3718.86     3694.91    110.38 o 
   3   6   4       64.79       62.84      8.01 o 
   4   6   4      283.37      247.02     20.88 o 
   5   6   4       30.10       24.44      7.67 o 
   6   6   4        8.27        9.38      6.64 o 
   7   6   4       14.60       14.68     10.27 o 
  -7   7   4      154.56      193.59     38.44 o 
  -6   7   4      131.99      142.90     15.52 o 
  -5   7   4       27.97       36.86      8.69 o 
  -4   7   4      103.45      100.19     11.35 o 
  -3   7   4     1052.29     1159.21     97.05 o 
  -2   7   4      256.20      280.52     12.11 o 
  -1   7   4     5254.12     5279.57    168.72 o 
   0   7   4        0.24        0.20      2.06 o 
   1   7   4     1783.19     1925.95     66.92 o 
   2   7   4      231.62      218.28      8.39 o 
   3   7   4      149.24      155.71     12.31 o 
   4   7   4       76.85       79.12     10.24 o 
   5   7   4      274.15      276.62     16.64 o 
   6   7   4      253.03      281.56     24.60 o 
   7   7   4      258.55      247.71     26.29 o 
  -7   8   4      218.36      287.61     45.31 o 
  -6   8   4      366.06      395.83     46.46 o 
  -5   8   4      342.30      417.31     41.28 o 
  -4   8   4      788.61      776.47     26.02 o 
  -3   8   4        1.77        3.05      5.25 o 
  -2   8   4      235.60      230.60     11.45 o 
  -1   8   4      427.65      487.28     16.57 o 
   0   8   4      249.54      288.69      8.18 o 
   1   8   4     2280.79     2221.65    147.75 o 
   2   8   4     1099.29     1110.92     36.34 o 
   3   8   4     1192.88     1114.57     29.36 o 
   4   8   4     1285.78     1216.93     90.21 o 
   5   8   4       50.32       50.59      8.56 o 
   6   8   4      135.26      137.34     13.63 o 
   7   8   4        7.38        7.24      9.91 o 
  -7   9   4       10.95       12.32     10.11 o 
  -6   9   4       13.88       10.98     13.12 o 
  -5   9   4       63.35       83.84     12.43 o 
  -4   9   4      110.00      142.44     19.14 o 
  -3   9   4      833.78      905.78     53.08 o 
  -2   9   4      638.17      648.21     36.87 o 
  -1   9   4      803.52      871.34     21.77 o 
   0   9   4     2486.41     2487.31     57.67 o 
   1   9   4     1253.25     1242.00     48.76 o 
   2   9   4       67.20       69.72      7.00 o 
   3   9   4       37.21       42.93      7.11 o 
   4   9   4      402.09      410.80     26.84 o 
   5   9   4       39.40       29.50      7.34 o 
   6   9   4      175.68      187.09     18.70 o 
   7   9   4       11.73       11.76     11.17 o 
  -7  10   4      174.03      209.40     32.65 o 
  -6  10   4       20.31       21.58     10.75 o 
  -5  10   4      749.18      758.38     45.81 o 
  -4  10   4        4.48        6.94      6.45 o 
  -3  10   4      656.73      662.01     44.23 o 
  -2  10   4       60.76       61.81      9.45 o 
  -1  10   4       54.18       48.28      6.22 o 
   0  10   4      137.76      165.78      9.39 o 
   1  10   4     2530.16     2668.21     75.64 o 
   2  10   4        9.26       10.16      4.02 o 
   3  10   4     2003.18     2014.53     69.46 o 
   4  10   4      120.43      134.15     14.16 o 
   5  10   4      383.24      387.57     22.37 o 
   6  10   4        0.74        2.76      7.43 o 
   7  10   4        4.44       -4.22      9.27 o 
  -6  11   4       90.96      145.73     21.20 o 
  -5  11   4        1.03        1.08      7.04 o 
  -4  11   4      327.72      312.19     20.70 o 
  -3  11   4       56.98       59.43     10.15 o 
  -2  11   4     1844.70     1822.24     63.38 o 
  -1  11   4      112.03      105.78      8.72 o 
   0  11   4     1329.18     1338.99     34.50 o 
   1  11   4      117.90      116.77      9.58 o 
   2  11   4      254.36      236.92     12.45 o 
   3  11   4      251.15      216.69     15.61 o 
   4  11   4      108.74      121.54     14.43 o 
   5  11   4        7.47       11.57      8.33 o 
   6  11   4      118.62      128.65     16.50 o 
  -6  12   4      104.73      148.78     21.71 o 
  -5  12   4      272.07      250.01     22.91 o 
  -4  12   4       62.79       61.81     11.87 o 
  -3  12   4      115.59      149.98     15.04 o 
  -2  12   4        1.84       -0.18      5.52 o 
  -1  12   4       92.55       93.42      8.67 o 
   0  12   4      174.42      182.05     10.62 o 
   1  12   4       22.24       11.53      5.60 o 
   2  12   4      563.37      541.45     39.06 o 
   3  12   4      373.97      443.20     28.67 o 
   4  12   4      535.25      512.60     36.93 o 
   5  12   4      239.12      230.29     20.43 o 
   6  12   4       85.72       95.60     14.96 o 
  -6  13   4        1.91        3.86     11.09 o 
  -5  13   4      125.85      167.34     22.76 o 
  -4  13   4       54.12       58.77     12.12 o 
  -3  13   4      578.46      588.35     43.30 o 
  -2  13   4       53.22       39.54      9.80 o 
  -1  13   4      141.86      151.47     10.80 o 
   0  13   4        3.77        5.99      4.56 o 
   1  13   4      233.58      233.48     16.66 o 
   2  13   4     1149.49     1085.70     53.43 o 
   3  13   4        1.26       -4.69      8.78 o 
   4  13   4      199.03      227.91     19.41 o 
   5  13   4      159.36      151.91     18.09 o 
   6  13   4       23.52       19.72      9.89 o 
  -5  14   4       37.63       48.67     14.24 o 
  -4  14   4      149.67      183.87     18.69 o 
  -3  14   4      197.85      226.92     19.05 o 
  -2  14   4      120.58      142.37     15.74 o 
  -1  14   4       10.03       23.51      7.17 o 
   0  14   4      847.40      763.35     24.63 o 
   1  14   4      345.45      356.26     20.41 o 
   2  14   4     1069.59     1072.55     85.93 o 
   3  14   4       62.80       48.94     21.25 o 
   4  14   4      318.79      335.35     28.87 o 
   5  14   4        0.18       -2.36      8.83 o 
  -5  15   4        1.44        9.06     11.56 o 
  -4  15   4       59.99       59.75     13.38 o 
  -3  15   4      411.90      381.60     23.10 o 
  -2  15   4      142.46      132.98     16.20 o 
  -1  15   4      714.41      706.87     25.14 o 
   0  15   4       23.15       25.04      7.97 o 
   1  15   4      200.00      164.71     16.83 o 
   2  15   4        4.85        5.51     10.10 o 
   3  15   4        0.37        0.57      9.47 o 
   4  15   4       61.37       92.85     18.91 o 
   5  15   4       83.84       87.94     18.95 o 
  -4  16   4       11.41       -2.84      8.59 o 
  -3  16   4      157.57      189.38     19.44 o 
  -2  16   4       49.06       75.26     13.16 o 
  -1  16   4        2.12        4.75      7.05 o 
   0  16   4      148.01      141.97     14.52 o 
   1  16   4      214.21      219.34     25.19 o 
   2  16   4      159.85      181.76     35.31 o 
   3  16   4      366.90      377.34     29.84 o 
   4  16   4      110.16       97.05     19.11 o 
  -4  17   4        8.53        2.71     11.26 o 
  -3  17   4        0.05        6.82      9.28 o 
  -2  17   4      319.14      306.70     23.24 o 
  -1  17   4       44.01       44.20     10.08 o 
   0  17   4      602.38      571.02     28.61 o 
   1  17   4      185.30      205.53     25.29 o 
   2  17   4      116.07       83.66     19.33 o 
   3  17   4       32.09       31.70     13.29 o 
   4  17   4       16.25       23.86     13.06 o 
  -3  18   4       65.10       69.98     14.64 o 
  -2  18   4        0.87        4.45      8.69 o 
  -1  18   4       32.00       29.73      9.28 o 
   0  18   4       59.47       60.80     15.28 o 
   1  18   4      128.85      114.31     21.52 o 
   2  18   4       19.27       14.27     14.12 o 
   3  18   4      137.18      134.40     39.06 o 
  -2  19   4      121.85      101.02     16.71 o 
  -1  19   4      166.46      167.44     20.06 o 
   0  19   4      138.49      145.59     19.46 o 
   1  19   4       52.83       30.10     15.83 o 
   2  19   4      105.98      126.05     23.69 o 
  -7   0   5      352.53      306.23     34.69 o 
  -5   0   5      946.76      988.38     51.25 o 
  -3   0   5     1217.32     1202.74     45.93 o 
  -1   0   5      235.95      153.11     16.25 o 
   1   0   5     1424.18     1605.87    113.27 o 
   3   0   5     5397.64     5731.50    316.39 o 
   5   0   5      115.53      123.74     23.12 o 
   7   0   5        9.52       13.44     11.87 o 
  -8   1   5        1.35       -6.87     10.62 o 
  -7   1   5        1.24        3.28      8.83 o 
  -6   1   5      158.09      175.62     19.67 o 
  -5   1   5      626.05      639.27     34.22 o 
  -4   1   5     3326.80     3148.62     58.53 o 
  -3   1   5     3434.76     3481.58     55.90 o 
  -2   1   5     2298.64     2577.22    125.64 o 
  -1   1   5     5394.21     5442.35     44.27 o 
   0   1   5     4541.71     4507.82     48.49 o 
   1   1   5     1302.78     1214.22     35.45 o 
   2   1   5       36.03       36.14      3.25 o 
   3   1   5     1341.14     1251.99     27.30 o 
   4   1   5      435.80      427.09     33.27 o 
   5   1   5      265.39      253.47     20.00 o 
   6   1   5      574.56      517.24     30.16 o 
   7   1   5       72.52       83.59     18.12 o 
   8   1   5       48.88       63.38     17.34 o 
  -8   2   5      168.59      205.92     34.69 o 
  -7   2   5      414.89      426.87     28.50 o 
  -6   2   5      614.24      581.12     30.38 o 
  -5   2   5     1239.01     1151.15     38.99 o 
  -4   2   5     1482.57     1461.57     41.72 o 
  -3   2   5       10.54        9.79      4.49 o 
  -2   2   5     1491.00     1702.11     66.60 o 
  -1   2   5     2958.19     3052.02     24.15 o 
   0   2   5     3432.72     3612.22     53.54 o 
   1   2   5     2649.76     2561.80     57.10 o 
   2   2   5     3591.23     3638.60    126.33 o 
   3   2   5     2564.71     2526.21    112.07 o 
   4   2   5       59.70       54.64      7.94 o 
   5   2   5       79.90       74.96     13.91 o 
   6   2   5       34.10       43.21     12.01 o 
   7   2   5       45.08       47.56     13.36 o 
   8   2   5       59.45       64.85     14.63 o 
  -8   3   5        0.70       -1.56      8.75 o 
  -7   3   5       13.36       20.86     11.41 o 
  -6   3   5       26.02       26.81     10.67 o 
  -5   3   5     2244.84     2121.75     52.89 o 
  -4   3   5      987.90     1030.48     55.15 o 
  -3   3   5     7243.34     8103.21    670.60 o 
  -2   3   5     2050.07     2204.53    116.00 o 
  -1   3   5     2309.31     2543.56     40.13 o 
   0   3   5       19.16       22.08      2.78 o 
   1   3   5       23.68       25.50      3.26 o 
   2   3   5      280.56      271.62     15.89 o 
   3   3   5      478.12      469.82     16.97 o 
   4   3   5       25.54       31.27      6.81 o 
   5   3   5     1094.47      953.64     49.53 o 
   6   3   5       24.15       11.60      9.05 o 
   7   3   5      288.96      290.75     26.40 o 
   8   3   5        0.13        3.48      7.16 o 
  -8   4   5      118.83      122.80     28.75 o 
  -7   4   5        9.06        7.35      9.13 o 
  -6   4   5     1630.26     1703.35    150.33 o 
  -5   4   5        6.61       29.75      8.29 o 
  -4   4   5      564.98      594.54     50.87 o 
  -3   4   5       12.63       12.13      4.98 o 
  -2   4   5     3009.42     3387.20    120.28 o 
  -1   4   5      996.19      948.12     26.62 o 
   0   4   5      359.88      367.05     22.01 o 
   1   4   5      384.44      444.68     11.63 o 
   2   4   5     3147.21     3203.01    139.63 o 
   3   4   5      260.62      278.84     19.79 o 
   4   4   5      990.89      940.36     50.33 o 
   5   4   5       69.72       55.00      9.47 o 
   6   4   5       24.34       30.92     11.54 o 
   7   4   5        0.62        1.71      8.71 o 
  -7   5   5       21.29       23.80     11.48 o 
  -6   5   5        2.77        1.06      6.57 o 
  -5   5   5      707.03      728.22     76.26 o 
  -4   5   5      570.82      595.69     44.73 o 
  -3   5   5      618.68      642.41     43.74 o 
  -2   5   5        4.19        8.70      3.69 o 
  -1   5   5      411.30      378.14      8.41 o 
   0   5   5      211.83      199.65      7.81 o 
   1   5   5      934.53      975.92     29.62 o 
   2   5   5      110.39      115.30      6.07 o 
   3   5   5       31.43       32.17      6.55 o 
   4   5   5      210.65      207.04     16.24 o 
   5   5   5      455.37      443.92     34.00 o 
   6   5   5      441.56      438.25     28.76 o 
   7   5   5       60.13       58.26     15.17 o 
  -7   6   5      354.78      388.73     40.93 o 
  -6   6   5        7.53       14.09      8.05 o 
  -5   6   5     1535.80     1566.02     91.52 o 
  -4   6   5        0.30        0.60      4.80 o 
  -3   6   5      411.33      426.60     26.90 o 
  -2   6   5       36.08       31.14      5.38 o 
  -1   6   5     2060.54     2256.35     40.12 o 
   0   6   5      171.54      193.58      7.14 o 
   1   6   5     1885.64     2156.77     70.82 o 
   2   6   5       11.55        8.72      2.99 o 
   3   6   5     1321.62     1369.18     38.93 o 
   4   6   5      185.80      180.07     13.31 o 
   5   6   5       21.55       22.87      7.80 o 
   6   6   5      136.11      128.80     19.12 o 
   7   6   5       36.64       21.96     11.65 o 
  -7   7   5       35.62       42.81     17.50 o 
  -6   7   5      115.91      116.54     14.55 o 
  -5   7   5      531.24      592.80     52.00 o 
  -4   7   5     2662.22     2819.85    274.21 o 
  -3   7   5      464.03      499.80     23.31 o 
  -2   7   5     3269.34     3392.16    101.76 o 
  -1   7   5       18.15       19.26      3.09 o 
   0   7   5     1265.12     1269.09     37.18 o 
   1   7   5      235.60      224.09     10.97 o 
   2   7   5      308.01      315.00      9.92 o 
   3   7   5      221.65      224.17     13.85 o 
   4   7   5     1463.93     1439.11     68.23 o 
   5   7   5      238.43      244.02     16.87 o 
   6   7   5      452.37      442.84     29.23 o 
   7   7   5       38.38       35.30     13.80 o 
  -7   8   5      365.01      398.73     41.87 o 
  -6   8   5      506.72      605.25     58.70 o 
  -5   8   5      893.54     1011.97     81.64 o 
  -4   8   5      478.82      503.94     26.71 o 
  -3   8   5       11.67       20.02      6.89 o 
  -2   8   5       28.06       21.94      5.45 o 
  -1   8   5     1848.02     1837.50     52.24 o 
   0   8   5      209.87      209.95      8.13 o 
   1   8   5     4085.22     4467.04    129.57 o 
   2   8   5      562.82      558.67     20.15 o 
   3   8   5     1132.27     1114.80     36.89 o 
   4   8   5       48.92       45.63      8.18 o 
   5   8   5       62.10       52.73      9.14 o 
   6   8   5        9.84        3.60      6.95 o 
   7   8   5        1.40        0.94     15.31 o 
  -7   9   5        3.75        9.06     11.25 o 
  -6   9   5       95.50      125.73     16.04 o 
  -5   9   5      328.51      363.56     26.55 o 
  -4   9   5      508.98      581.63     31.18 o 
  -3   9   5     1122.52     1111.32     68.97 o 
  -2   9   5     1445.01     1368.57     47.76 o 
  -1   9   5     1633.91     1672.44     27.42 o 
   0   9   5      436.71      462.30     13.69 o 
   1   9   5      123.15      141.79      7.98 o 
   2   9   5       83.82       94.23      8.67 o 
   3   9   5      445.01      432.59     16.61 o 
   4   9   5      142.93      146.30     12.19 o 
   5   9   5      823.13      815.92     26.57 o 
   6   9   5       90.28       97.75     15.31 o 
   7   9   5      264.51      272.45     30.04 o 
  -7  10   5       34.70       51.87     17.81 o 
  -6  10   5      735.18      906.97     87.34 o 
  -5  10   5        0.25       -1.98      6.19 o 
  -4  10   5      994.78     1108.59     70.76 o 
  -3  10   5      202.58      201.89     19.38 o 
  -2  10   5      203.74      206.74     12.85 o 
  -1  10   5       19.97       18.89      4.97 o 
   0  10   5     2478.14     2418.60     43.19 o 
   1  10   5        6.04        9.67      3.88 o 
   2  10   5     1275.51     1269.90     71.66 o 
   3  10   5      433.69      445.91     17.62 o 
   4  10   5      124.88      108.02     11.36 o 
   5  10   5      298.03      296.16     27.16 o 
   6  10   5       12.76       18.25     10.38 o 
   7  10   5        0.64       12.38     11.63 o 
  -6  11   5        5.85       -1.77      8.47 o 
  -5  11   5       65.98       62.43     12.06 o 
  -4  11   5       28.97       38.54     10.14 o 
  -3  11   5     2044.28     2100.23    122.33 o 
  -2  11   5       14.24       12.93      5.78 o 
  -1  11   5     1531.02     1483.62     39.13 o 
   0  11   5      671.24      633.20     17.39 o 
   1  11   5        1.28        1.20      4.27 o 
   2  11   5       99.56      104.32      9.82 o 
   3  11   5      524.56      554.58     19.76 o 
   4  11   5      543.26      590.17     46.01 o 
   5  11   5      520.89      543.25     38.04 o 
   6  11   5       96.78      122.68     17.60 o 
  -6  12   5      195.25      222.39     25.61 o 
  -5  12   5       35.69       33.52     10.38 o 
  -4  12   5       41.72       57.84     11.51 o 
  -3  12   5        4.82       -0.14      6.43 o 
  -2  12   5        7.39       17.70      7.26 o 
  -1  12   5       13.66       10.80      4.89 o 
   0  12   5       41.62       38.75      6.51 o 
   1  12   5       84.22      114.96     10.15 o 
   2  12   5     1275.94     1356.45     54.94 o 
   3  12   5      119.52      115.06     13.94 o 
   4  12   5      950.54      924.88     59.16 o 
   5  12   5        1.32       -7.61      7.78 o 
   6  12   5        3.64       11.33      9.54 o 
  -6  13   5       11.58        5.31      9.31 o 
  -5  13   5        4.79        6.02      8.73 o 
  -4  13   5      453.92      469.84     30.90 o 
  -3  13   5        0.61       -0.80      6.80 o 
  -2  13   5      768.00      783.88     29.08 o 
  -1  13   5       33.18       29.13      6.23 o 
   0  13   5        4.42        6.80      4.93 o 
   1  13   5       70.71       72.81     11.12 o 
   2  13   5      252.67      291.58     33.12 o 
   3  13   5       85.99      118.54     19.13 o 
   4  13   5      358.92      386.91     53.28 o 
   5  13   5       10.68       17.42     10.10 o 
   6  13   5      190.67      228.06     23.06 o 
  -5  14   5      178.53      197.40     22.22 o 
  -4  14   5        4.29        6.31      8.89 o 
  -3  14   5        6.19        3.26      7.91 o 
  -2  14   5       19.74       14.72      8.48 o 
  -1  14   5      426.56      409.13     16.39 o 
   0  14   5       46.34       53.71     10.88 o 
   1  14   5      222.88      204.68     17.16 o 
   2  14   5        1.14        7.80      9.91 o 
   3  14   5      186.44      225.16     35.78 o 
   4  14   5       31.30       35.95     14.11 o 
   5  14   5       41.17       21.70     12.82 o 
  -5  15   5       78.17       99.68     20.51 o 
  -4  15   5      169.64      207.28     20.54 o 
  -3  15   5      540.58      492.40     26.16 o 
  -2  15   5      119.91      124.73     15.98 o 
  -1  15   5      381.22      370.43     18.97 o 
   0  15   5       31.20       18.27      9.05 o 
   1  15   5       51.00       59.66     15.16 o 
   2  15   5       12.21       19.49     11.39 o 
   3  15   5      273.37      286.62     66.56 o 
   4  15   5       23.80       20.06     12.13 o 
   5  15   5      288.02      319.75     45.78 o 
  -4  16   5      132.67      143.50     18.33 o 
  -3  16   5       25.05       38.10     11.69 o 
  -2  16   5        5.55       -1.33      7.99 o 
  -1  16   5      109.87      105.82     13.08 o 
   0  16   5      409.55      352.32     22.35 o 
   1  16   5      303.87      285.18     27.36 o 
   2  16   5      659.65      612.24     36.41 o 
   3  16   5      127.01      149.71     22.65 o 
   4  16   5      146.12      163.95     24.32 o 
  -4  17   5        6.04        9.34     10.08 o 
  -3  17   5      411.34      398.43     25.47 o 
  -2  17   5       32.31       53.73     12.77 o 
  -1  17   5      357.29      360.43     20.44 o 
   0  17   5        6.03       -2.53      8.42 o 
   1  17   5       10.34        4.65     10.86 o 
   2  17   5        9.93       16.90     11.62 o 
   3  17   5       58.42       92.16     19.11 o 
  -3  18   5       29.25       39.01     12.18 o 
  -2  18   5        0.12       15.09      9.66 o 
  -1  18   5       11.89        9.36      7.90 o 
   0  18   5      560.58      510.98     28.37 o 
   1  18   5       78.04       70.24     18.66 o 
   2  18   5      369.68      346.41     32.81 o 
   3  18   5        2.56        8.29     11.36 o 
  -1  19   5      143.65      164.46     19.98 o 
   0  19   5       60.27       51.49     18.91 o 
   1  19   5        4.39        4.00     12.76 o 
  -8   0   6      299.16      372.48     40.93 o 
  -6   0   6       76.44       84.68     21.56 o 
  -4   0   6        0.74        5.31      9.06 o 
  -2   0   6     9667.08    10911.53    899.74 o 
   0   0   6    21487.08    19886.29    440.60 o 
   2   0   6     5400.86     5345.18    274.36 o 
   4   0   6      163.25      163.74     23.75 o 
   6   0   6       52.23       30.62     15.31 o 
   8   0   6      122.18      121.24     29.69 o 
  -8   1   6        5.88        2.31      8.95 o 
  -7   1   6       60.62       46.54     12.99 o 
  -6   1   6        0.46        2.74      8.10 o 
  -5   1   6     1196.26     1139.51     32.52 o 
  -4   1   6      923.15      978.69     34.03 o 
  -3   1   6     4897.19     5412.33    407.92 o 
  -2   1   6      582.36      652.39     24.77 o 
  -1   1   6     4038.27     4013.28     49.86 o 
   0   1   6        0.08        0.30      2.02 o 
   1   1   6      792.90      670.13     12.86 o 
   2   1   6      203.09      210.48      7.85 o 
   3   1   6     1365.87     1330.03     23.99 o 
   4   1   6      156.76      128.12     15.36 o 
   5   1   6     2016.27     1886.47     52.58 o 
   6   1   6       62.61       59.08     14.03 o 
   7   1   6      305.17      305.28     26.18 o 
   8   1   6        0.16        0.62      7.34 o 
  -8   2   6       19.13       24.63     10.99 o 
  -7   2   6      277.29      290.40     24.19 o 
  -6   2   6      163.64      165.59     19.83 o 
  -5   2   6      270.41      257.72     20.65 o 
  -4   2   6      185.66      183.77     11.73 o 
  -3   2   6      694.42      733.61     46.20 o 
  -2   2   6     6855.64     7382.32    284.16 o 
  -1   2   6    12292.72    12048.77    164.31 o 
   0   2   6      717.50      769.23     14.58 o 
   1   2   6      137.62      159.90      6.75 o 
   2   2   6     1462.25     1411.27     41.66 o 
   3   2   6      101.11       91.89      8.44 o 
   4   2   6      384.66      382.66     34.73 o 
   5   2   6      471.32      440.81     26.47 o 
   6   2   6       61.27       55.79     13.37 o 
   7   2   6       24.12       27.52     10.96 o 
  -8   3   6        0.08        9.06     11.25 o 
  -7   3   6        9.97        8.18      9.52 o 
  -6   3   6      162.95      163.45     20.10 o 
  -5   3   6      731.49      793.32     48.67 o 
  -4   3   6     4276.50     4709.10    435.58 o 
  -3   3   6      609.26      654.79     35.31 o 
  -2   3   6     3796.45     4417.41    207.66 o 
  -1   3   6     1077.29      985.06     27.77 o 
   0   3   6      965.19      918.33     26.92 o 
   1   3   6     1397.37     1225.11     17.74 o 
   2   3   6     1308.51     1336.41     27.24 o 
   3   3   6      262.94      281.57     15.46 o 
   4   3   6     1271.68     1230.62     95.95 o 
   5   3   6       77.16       68.72     13.24 o 
   6   3   6      395.20      420.49     28.91 o 
   7   3   6        2.79       -4.50      7.38 o 
  -7   4   6      177.41      171.47     22.19 o 
  -6   4   6        0.96        6.87      8.93 o 
  -5   4   6      421.11      478.34     34.90 o 
  -4   4   6       17.27       14.04      6.30 o 
  -3   4   6      448.11      503.59     23.60 o 
  -2   4   6       54.68       59.90      8.78 o 
  -1   4   6     4724.54     4805.46     73.75 o 
   0   4   6       58.46       64.16     12.61 o 
   1   4   6      367.72      375.30     10.44 o 
   2   4   6      114.99      133.55     10.50 o 
   3   4   6     1176.98     1099.39     43.58 o 
   4   4   6       49.86       62.18      9.14 o 
   5   4   6        2.21        5.62      7.43 o 
   6   4   6       20.37       18.13     10.72 o 
   7   4   6      104.45      102.81     19.53 o 
  -7   5   6        9.46       14.50     10.59 o 
  -6   5   6      174.12      173.07     20.87 o 
  -5   5   6      723.39      849.16     89.23 o 
  -4   5   6      962.67     1059.86    107.74 o 
  -3   5   6      936.02      968.54     54.08 o 
  -2   5   6     1064.83     1113.44     27.83 o 
  -1   5   6      756.21      815.09     15.60 o 
   0   5   6      442.36      389.82     23.36 o 
   1   5   6     2560.41     2632.21     72.16 o 
   2   5   6        5.61        8.96      4.43 o 
   3   5   6      306.71      277.07     14.18 o 
   4   5   6      462.51      418.33     34.74 o 
   5   5   6      793.70      779.21     41.94 o 
   6   5   6      346.22      310.92     29.37 o 
   7   5   6       22.14       27.07     12.61 o 
  -7   6   6        3.60        2.08      9.22 o 
  -6   6   6      509.92      509.07     31.04 o 
  -5   6   6        1.05        5.49      6.86 o 
  -4   6   6       22.53       40.53      9.70 o 
  -3   6   6       65.69       64.75      9.15 o 
  -2   6   6     6008.49     6069.30    224.84 o 
  -1   6   6       20.47       27.50      3.50 o 
   0   6   6      765.47      673.03     32.67 o 
   1   6   6     1377.13     1488.47     73.01 o 
   2   6   6     1259.62     1241.36     26.05 o 
   3   6   6      784.16      773.60     45.61 o 
   4   6   6      134.91      137.13     12.74 o 
   5   6   6       77.63       73.66     11.51 o 
   6   6   6      208.81      199.73     23.33 o 
   7   6   6        2.90       -0.68      9.54 o 
  -7   7   6       94.64      117.18     27.19 o 
  -6   7   6      152.82      171.87     21.20 o 
  -5   7   6     1215.11     1346.69    134.25 o 
  -4   7   6       47.45       46.91      9.49 o 
  -3   7   6     3311.75     3554.17    287.76 o 
  -2   7   6        0.33        6.94      4.30 o 
  -1   7   6      124.01      134.48      6.29 o 
   0   7   6      461.15      478.49     11.75 o 
   1   7   6      737.31      713.30     47.07 o 
   2   7   6      220.60      223.51     11.25 o 
   3   7   6      287.60      306.56     13.99 o 
   4   7   6       92.18       86.35     11.38 o 
   5   7   6      358.44      351.93     29.52 o 
   6   7   6        0.04        5.83      9.42 o 
   7   7   6      132.90      122.04     21.16 o 
  -7   8   6      144.76      157.80     30.94 o 
  -6   8   6        0.98        6.64      7.73 o 
  -5   8   6      235.80      272.10     19.57 o 
  -4   8   6        0.85        0.53      6.51 o 
  -3   8   6       34.83       40.92      8.70 o 
  -2   8   6      194.83      215.64     11.95 o 
  -1   8   6     1828.93     1726.58     69.99 o 
   0   8   6     3119.89     3123.71     63.39 o 
   1   8   6     1238.27     1179.62     32.37 o 
   2   8   6      657.09      698.04     19.11 o 
   3   8   6      483.09      464.41     17.34 o 
   4   8   6        9.23       12.68      6.02 o 
   5   8   6      363.78      359.63     17.90 o 
   6   8   6       10.86        0.00      8.90 o 
   7   8   6      256.36      310.92     48.12 o 
  -7   9   6       43.93       42.81     16.25 o 
  -6   9   6      284.72      326.99     40.02 o 
  -5   9   6      232.44      236.52     21.13 o 
  -4   9   6     3304.11     3641.62    297.11 o 
  -3   9   6      780.49      757.45     28.65 o 
  -2   9   6     3030.30     3030.28     89.93 o 
  -1   9   6      147.25      136.31      8.89 o 
   0   9   6       31.67       36.23      6.15 o 
   1   9   6      121.09      150.27      8.47 o 
   2   9   6      561.13      606.72     36.64 o 
   3   9   6      395.01      429.63     17.03 o 
   4   9   6      897.77      907.54     25.68 o 
   5   9   6      493.68      492.11     31.71 o 
   6   9   6      284.35      288.76     29.42 o 
   7   9   6       75.14      107.37     23.42 o 
  -6  10   6       44.55       53.51     12.08 o 
  -5  10   6      293.11      364.94     39.32 o 
  -4  10   6       75.98       91.97     13.20 o 
  -3  10   6      111.15      120.65     13.37 o 
  -2  10   6      261.83      285.95     14.60 o 
  -1  10   6     4154.54     4029.39     79.35 o 
   0  10   6      117.74      121.57      9.72 o 
   1  10   6     3325.26     3377.01    117.31 o 
   2  10   6       40.83       31.52     10.10 o 
   3  10   6       70.13       70.56      9.39 o 
   4  10   6       86.31       69.07     10.02 o 
   5  10   6      236.66      243.93     20.30 o 
   6  10   6        3.33        1.27      8.45 o 
  -6  11   6      157.27      144.65     17.54 o 
  -5  11   6       16.56       25.11      9.78 o 
  -4  11   6     1604.03     1758.56     95.40 o 
  -3  11   6        0.76        7.46      7.23 o 
  -2  11   6     1756.50     1761.38     35.14 o 
  -1  11   6      119.51      136.98      9.89 o 
   0  11   6       12.00       14.81      5.88 o 
   1  11   6      238.14      245.85     15.39 o 
   2  11   6      362.26      404.77     19.59 o 
   3  11   6       65.59       87.59     10.45 o 
   4  11   6      724.55      685.18     33.64 o 
   5  11   6        1.20       -0.38      8.31 o 
   6  11   6      232.25      253.34     22.82 o 
  -6  12   6        1.89        2.93      8.61 o 
  -5  12   6       51.50       48.62     11.94 o 
  -4  12   6        7.91        2.25      8.06 o 
  -3  12   6       90.38       90.35     12.97 o 
  -2  12   6       24.62       28.47      7.32 o 
  -1  12   6      442.91      458.36     22.40 o 
   0  12   6       44.74       51.96      8.33 o 
   1  12   6      373.28      372.12     32.27 o 
   2  12   6      235.96      272.86     17.13 o 
   3  12   6      136.38      173.80     20.96 o 
   4  12   6        9.42        7.86      8.21 o 
   5  12   6       18.30       21.60      9.88 o 
   6  12   6       76.34       73.14     15.10 o 
  -6  13   6       31.36       27.74     13.44 o 
  -5  13   6      188.60      193.07     19.60 o 
  -4  13   6       11.14       18.10      9.21 o 
  -3  13   6      143.20      163.59     16.86 o 
  -2  13   6        0.37        3.62      6.92 o 
  -1  13   6       15.32       14.83      5.61 o 
   0  13   6       51.12       72.47      9.77 o 
   1  13   6      352.00      379.86     19.87 o 
   2  13   6        0.07        0.75      7.92 o 
   3  13   6       14.26       16.96     11.33 o 
   4  13   6       65.83       44.95     14.25 o 
   5  13   6      265.72      273.26     23.08 o 
  -5  14   6      104.49      124.19     17.50 o 
  -4  14   6       26.06       43.64     11.88 o 
  -3  14   6       15.32       12.70      9.28 o 
  -2  14   6      348.02      354.04     21.74 o 
  -1  14   6      934.95      857.44     29.06 o 
   0  14   6      104.62       81.17     10.45 o 
   1  14   6      557.91      565.12     32.25 o 
   2  14   6       40.38       42.10     13.30 o 
   3  14   6       53.46       81.24     17.22 o 
   4  14   6       32.25       26.10     12.48 o 
   5  14   6      200.41      226.54     27.75 o 
  -5  15   6      155.52      174.41     20.70 o 
  -4  15   6      226.92      271.14     22.99 o 
  -3  15   6      691.12      668.85     33.04 o 
  -2  15   6      278.25      278.28     21.30 o 
  -1  15   6      264.40      280.67     14.98 o 
   0  15   6       62.22       65.47     12.63 o 
   1  15   6      327.25      343.44     26.89 o 
   2  15   6      170.61      180.71     22.90 o 
   3  15   6      240.54      239.27     37.50 o 
   4  15   6      299.53      360.29     30.34 o 
  -4  16   6       17.86       38.37     12.42 o 
  -3  16   6       92.60       90.70     15.11 o 
  -2  16   6        5.13        1.15      8.34 o 
  -1  16   6      429.07      422.29     21.24 o 
   0  16   6      188.91      186.78     18.63 o 
   1  16   6      461.62      405.06     72.34 o 
   2  16   6       19.01       21.22     11.50 o 
   3  16   6      170.32      201.38     47.81 o 
   4  16   6        0.72        0.94     10.69 o 
  -3  17   6        3.34        5.80      9.44 o 
  -2  17   6      311.60      299.98     23.94 o 
  -1  17   6        9.34        8.00      7.19 o 
   0  17   6        0.50        3.56     10.66 o 
   1  17   6       14.47       25.32     14.19 o 
   2  17   6      179.12      217.87     26.35 o 
   3  17   6        6.29       -0.43      9.49 o 
  -2  18   6        7.31        6.31      8.97 o 
  -1  18   6      235.62      251.83     19.59 o 
   0  18   6       86.25       62.16     17.79 o 
   1  18   6      283.81      261.03     29.67 o 
   2  18   6       53.92       49.93     22.50 o 
  -1  19   6       88.11      104.64     17.84 o 
   0  19   6        2.43       -3.07     12.15 o 
  -7   0   7       25.80       17.50     14.37 o 
  -5   0   7        0.67       -0.94      8.75 o 
  -3   0   7     4481.03     5403.03    405.51 o 
  -1   0   7    26585.97    25231.71    489.19 o 
   1   0   7      287.24      233.90     12.38 o 
   3   0   7        0.06        8.94      4.68 o 
   5   0   7      564.84      497.16     40.00 o 
   7   0   7      414.88      317.79     38.12 o 
  -7   1   7       56.89       60.67     14.34 o 
  -6   1   7      130.53      112.00     19.37 o 
  -5   1   7        4.14        9.05      8.28 o 
  -4   1   7     1134.81     1053.27     36.56 o 
  -3   1   7      127.01      142.04      7.90 o 
  -2   1   7      641.57      685.10     12.10 o 
  -1   1   7     2167.75     2196.92     39.82 o 
   0   1   7      180.22      202.73      8.52 o 
   1   1   7      209.69      224.96      8.56 o 
   2   1   7     1981.94     2006.63     42.58 o 
   3   1   7      448.78      417.80     15.05 o 
   4   1   7      876.62      770.45     78.12 o 
   5   1   7        5.94        8.42      7.40 o 
   6   1   7      310.35      298.13     24.64 o 
   7   1   7       17.58       34.29     11.81 o 
  -7   2   7       68.54       89.97     17.34 o 
  -6   2   7       44.20       49.79     13.24 o 
  -5   2   7      123.14      123.40     16.68 o 
  -4   2   7       28.06       43.37      7.99 o 
  -3   2   7     1150.75     1250.67     71.00 o 
  -2   2   7     7661.29     8198.84    190.82 o 
  -1   2   7     3700.10     3866.84     65.86 o 
   0   2   7     5251.75     5483.57     54.26 o 
   1   2   7     1234.83     1139.74     18.30 o 
   2   2   7       18.43       18.74      3.27 o 
   3   2   7        1.12        5.49      4.43 o 
   4   2   7       25.10       28.07      9.34 o 
   5   2   7      324.95      294.64     22.76 o 
   6   2   7      193.32      159.78     21.28 o 
   7   2   7       88.46       79.32     17.00 o 
  -7   3   7       66.92       47.60     13.66 o 
  -6   3   7       59.95       46.00     12.66 o 
  -5   3   7      794.65      735.06     33.46 o 
  -4   3   7      206.47      221.73     24.20 o 
  -3   3   7     1446.35     1489.60     78.43 o 
  -2   3   7      312.96      370.67     10.63 o 
  -1   3   7       34.37       43.07      3.82 o 
   0   3   7     1908.91     2044.71     71.23 o 
   1   3   7       75.17       70.75      5.61 o 
   2   3   7      296.87      294.93     13.10 o 
   3   3   7      475.65      438.01     16.90 o 
   4   3   7      221.38      222.60     14.01 o 
   5   3   7      692.34      655.33     32.47 o 
   6   3   7       12.22        9.81      9.45 o 
   7   3   7       23.83       24.34     10.49 o 
  -7   4   7        1.23       -3.90      7.98 o 
  -6   4   7       27.67       21.52     10.19 o 
  -5   4   7        7.37        5.53      7.50 o 
  -4   4   7      361.98      412.58     45.32 o 
  -3   4   7       18.08       21.11      5.43 o 
  -2   4   7     4539.49     4834.44    125.63 o 
  -1   4   7     1781.89     1582.22     84.61 o 
   0   4   7     2386.72     2434.06    174.35 o 
   1   4   7      172.36      188.29      8.35 o 
   2   4   7      874.56      816.99     21.75 o 
   3   4   7      110.50      115.06     10.57 o 
   4   4   7        4.94       14.82      6.45 o 
   5   4   7       86.27       72.95     14.63 o 
   6   4   7      319.56      263.20     24.91 o 
   7   4   7       12.39       12.29     10.86 o 
  -7   5   7        1.52        7.20      9.21 o 
  -6   5   7      216.55      205.75     22.80 o 
  -5   5   7      227.17      225.92     21.98 o 
  -4   5   7     1209.33     1240.45    147.57 o 
  -3   5   7     1676.27     1701.92    101.39 o 
  -2   5   7      431.74      422.26     12.88 o 
  -1   5   7      247.30      263.39      7.98 o 
   0   5   7      735.21      720.56     89.96 o 
   1   5   7       66.35       78.14      6.51 o 
   2   5   7        8.79        9.84      4.73 o 
   3   5   7      824.88      815.46     24.15 o 
   4   5   7      209.80      189.96     14.13 o 
   5   5   7      755.80      744.43     41.25 o 
   6   5   7       67.41       61.60     15.30 o 
   7   5   7        5.67        7.45      9.19 o 
  -7   6   7       73.15       91.95     17.72 o 
  -6   6   7       27.74       31.38     11.87 o 
  -5   6   7      209.86      202.84     21.08 o 
  -4   6   7       30.64       23.87      7.68 o 
  -3   6   7     1889.95     1916.41    111.53 o 
  -2   6   7       58.74       59.49      5.76 o 
  -1   6   7     4228.51     4312.05     83.52 o 
   0   6   7      128.11      110.11      6.52 o 
   1   6   7      117.09      125.81     10.84 o 
   2   6   7       56.14       63.77      7.44 o 
   3   6   7       25.06       17.00      6.15 o 
   4   6   7        5.77        4.61      5.78 o 
   5   6   7       67.66       66.16     14.40 o 
   6   6   7        0.54        3.03      9.23 o 
   7   6   7       46.32       38.60     14.19 o 
  -7   7   7        0.04        5.25      8.89 o 
  -6   7   7       34.06       22.78     11.60 o 
  -5   7   7      113.18      125.98     18.43 o 
  -4   7   7     1715.24     1923.44    153.30 o 
  -3   7   7       31.26       32.52      6.65 o 
  -2   7   7     2464.70     2566.33     57.75 o 
  -1   7   7       61.55       81.93      5.65 o 
   0   7   7      144.62      143.32     11.13 o 
   1   7   7      205.85      196.39      9.93 o 
   2   7   7      531.37      555.12     20.88 o 
   3   7   7      115.61      113.21     10.26 o 
   4   7   7      499.43      493.68     21.56 o 
   5   7   7      125.58      172.77     15.92 o 
   6   7   7      198.95      199.18     23.86 o 
   7   7   7       55.90       48.81     15.32 o 
  -7   8   7       32.95       40.51     13.34 o 
  -6   8   7      207.64      233.24     25.16 o 
  -5   8   7       14.09        9.27      7.06 o 
  -4   8   7      980.42     1118.62    101.85 o 
  -3   8   7     1142.93     1156.01     58.63 o 
  -2   8   7     1407.94     1389.17     76.22 o 
  -1   8   7     3632.46     3565.53     67.95 o 
   0   8   7      497.70      545.05     15.19 o 
   1   8   7      584.97      567.21     18.48 o 
   2   8   7       20.71       21.78      5.89 o 
   3   8   7      174.41      179.46     12.54 o 
   4   8   7      171.27      182.25     13.74 o 
   5   8   7       26.57       20.73      8.27 o 
   6   8   7      249.36      242.85     28.12 o 
   7   8   7      228.21      214.83     27.16 o 
  -7   9   7      239.58      240.30     39.69 o 
  -6   9   7       50.36       42.61     15.78 o 
  -5   9   7      263.25      256.30     43.32 o 
  -4   9   7        2.16        2.17      6.71 o 
  -3   9   7      781.83      810.13     34.78 o 
  -2   9   7        1.70        6.70      5.19 o 
  -1   9   7      152.78      147.64     17.61 o 
   0   9   7      201.94      231.63     12.13 o 
   1   9   7     1635.43     1646.20     51.60 o 
   2   9   7      860.21      833.08     27.06 o 
   3   9   7     1220.41     1125.24     38.56 o 
   4   9   7      414.53      407.18     20.79 o 
   5   9   7       30.27       33.76      8.69 o 
   6   9   7       35.65       22.14     10.33 o 
  -6  10   7        9.40       11.49      9.84 o 
  -5  10   7       25.72       36.98     10.27 o 
  -4  10   7      745.53      808.90     90.79 o 
  -3  10   7       96.51       84.76     11.84 o 
  -2  10   7     4834.88     4768.19     73.17 o 
  -1  10   7       23.69       33.15      6.19 o 
   0  10   7     2050.19     2082.31     38.49 o 
   1  10   7      393.63      437.38     16.35 o 
   2  10   7        3.07        2.03      4.68 o 
   3  10   7       35.92       33.17      7.31 o 
   4  10   7      162.78      167.73     14.03 o 
   5  10   7      132.14      148.96     14.52 o 
   6  10   7      186.83      219.33     28.28 o 
  -6  11   7       53.85       79.22     16.29 o 
  -5  11   7      675.28      669.31     63.85 o 
  -4  11   7       15.79       16.09      8.34 o 
  -3  11   7      714.20      732.64     36.19 o 
  -2  11   7     1471.59     1500.83     32.63 o 
  -1  11   7       44.95       44.49      7.00 o 
   0  11   7      817.97      801.02     28.87 o 
   1  11   7      675.84      688.08     24.99 o 
   2  11   7       27.83       45.88     11.11 o 
   3  11   7      240.90      253.53     15.00 o 
   4  11   7        1.14        4.18      6.30 o 
   5  11   7       66.48       74.88     14.04 o 
   6  11   7        0.02       -2.40     12.63 o 
  -6  12   7       22.67       19.00     11.70 o 
  -5  12   7        5.93       13.88      8.93 o 
  -4  12   7       32.94       18.60      8.71 o 
  -3  12   7        1.29        7.73      7.81 o 
  -2  12   7      608.17      637.16     22.49 o 
  -1  12   7      253.52      240.90     12.61 o 
   0  12   7      546.86      535.10     19.46 o 
   1  12   7      502.32      445.42     21.02 o 
   2  12   7      154.81      200.08     16.26 o 
   3  12   7      453.02      460.35     38.61 o 
   4  12   7        5.05        1.18      7.94 o 
   5  12   7        3.98        7.90      9.42 o 
   6  12   7       48.19       73.21     20.04 o 
  -5  13   7       21.29       28.10     11.01 o 
  -4  13   7      187.49      198.59     19.28 o 
  -3  13   7       18.55       14.94      9.10 o 
  -2  13   7      292.03      294.47     16.66 o 
  -1  13   7       10.53        7.89      5.19 o 
   0  13   7      356.48      365.00     17.01 o 
   1  13   7      136.04      139.61     14.47 o 
   2  13   7       16.00       15.85     10.77 o 
   3  13   7        2.71        0.45      9.38 o 
   4  13   7      321.59      316.87     43.12 o 
   5  13   7      138.65      141.69     22.15 o 
  -5  14   7        5.36        7.45      8.99 o 
  -4  14   7      105.25      125.76     17.18 o 
  -3  14   7      282.99      249.22     20.74 o 
  -2  14   7      446.09      463.70     27.33 o 
  -1  14   7      667.94      655.91     25.91 o 
   0  14   7        0.02        0.35      5.87 o 
   1  14   7      473.73      406.36     28.17 o 
   2  14   7      143.44      167.45     21.70 o 
   3  14   7       13.84       28.37     12.86 o 
   4  14   7       83.24       86.66     18.47 o 
   5  14   7       17.98        5.39      9.89 o 
  -4  15   7      355.06      401.71     29.86 o 
  -3  15   7       69.23       64.11     13.10 o 
  -2  15   7       19.65       13.37      9.33 o 
  -1  15   7       48.02       48.43      8.61 o 
   0  15   7      251.44      236.68     24.26 o 
   1  15   7       51.54       64.69     15.16 o 
   2  15   7       87.51       90.27     18.08 o 
   3  15   7      141.21      175.65     24.38 o 
   4  15   7       33.20       25.41     13.15 o 
  -4  16   7      102.57      123.99     17.73 o 
  -3  16   7       92.08       92.28     15.61 o 
  -2  16   7      231.10      215.98     20.74 o 
  -1  16   7      164.30      172.27     15.90 o 
   0  16   7      375.64      393.65     29.93 o 
   1  16   7       40.34       51.47     14.66 o 
   2  16   7       90.88       97.49     25.15 o 
   3  16   7        0.11        3.63      9.60 o 
   4  16   7       61.35       58.78     16.73 o 
  -3  17   7      161.18      190.18     21.16 o 
  -2  17   7        1.29        0.02      8.43 o 
  -1  17   7       10.30       15.20     10.08 o 
   0  17   7        5.50        8.17     11.93 o 
   1  17   7      233.66      243.95     27.62 o 
   2  17   7       12.81       21.81     12.02 o 
   3  17   7      315.48      296.50     31.59 o 
  -2  18   7      282.48      248.96     23.39 o 
  -1  18   7       34.63       36.33     13.12 o 
   0  18   7      267.34      239.08     28.12 o 
   1  18   7        0.16        7.05     12.92 o 
   2  18   7       14.48        0.49     10.31 o 
  -6   0   8       67.65       67.50     21.56 o 
  -4   0   8       11.84       15.31     10.94 o 
  -2   0   8       31.81       28.71      7.18 o 
   0   0   8     1011.20     1020.17     27.43 o 
   2   0   8       16.87       11.94      5.11 o 
   4   0   8       26.82       36.56     14.69 o 
   6   0   8      330.36      269.05     37.19 o 
  -7   1   8      133.20      125.75     19.73 o 
  -6   1   8      101.34      118.38     18.89 o 
  -5   1   8      138.13      147.76     21.56 o 
  -4   1   8      632.20      613.55     29.16 o 
  -3   1   8      143.73      153.36     10.21 o 
  -2   1   8       39.19       63.41      7.02 o 
  -1   1   8      604.68      676.80     21.06 o 
   0   1   8     5812.83     5722.35     47.09 o 
   1   1   8     4462.55     4596.91     43.25 o 
   2   1   8     1388.24     1319.60     20.39 o 
   3   1   8     1264.40     1177.72     26.36 o 
   4   1   8       16.61       21.67      8.73 o 
   5   1   8       33.43       40.29     12.00 o 
   6   1   8        0.17       -0.93      7.43 o 
   7   1   8       32.19       21.40      9.99 o 
  -7   2   8        0.23        3.06      8.61 o 
  -6   2   8       19.73       28.16     11.24 o 
  -5   2   8      440.39      422.86     34.53 o 
  -4   2   8      384.41      367.11     23.75 o 
  -3   2   8     1746.36     1753.81     30.75 o 
  -2   2   8      903.94      949.92     16.91 o 
  -1   2   8     7214.67     7194.96    101.17 o 
   0   2   8        1.46        4.26      3.29 o 
   1   2   8      117.60      119.67      7.41 o 
   2   2   8      417.63      405.12     11.38 o 
   3   2   8       16.72       16.72      5.60 o 
   4   2   8      191.18      172.76     18.44 o 
   5   2   8       33.04       21.49     10.67 o 
   6   2   8      177.23      156.03     21.49 o 
   7   2   8       62.02       47.52     13.81 o 
  -7   3   8       64.13       82.54     16.72 o 
  -6   3   8      482.61      504.93     41.09 o 
  -5   3   8       69.22       70.76     14.36 o 
  -4   3   8     1157.46     1100.51     39.22 o 
  -3   3   8        8.75        8.47      3.97 o 
  -2   3   8      138.12      165.47      8.03 o 
  -1   3   8      501.40      489.81     10.33 o 
   0   3   8     4206.46     4439.38    108.64 o 
   1   3   8      162.28      160.12      8.32 o 
   2   3   8     3945.16     3698.50     71.95 o 
   3   3   8        4.98        7.99      5.10 o 
   4   3   8      224.21      175.09     18.87 o 
   5   3   8        7.51        6.25      8.40 o 
   6   3   8        9.12        2.49      8.71 o 
   7   3   8        4.79        5.80      9.00 o 
  -7   4   8       84.54       80.62     17.44 o 
  -6   4   8       40.86       60.60     14.80 o 
  -5   4   8      519.70      527.52     29.91 o 
  -4   4   8       17.07       22.65      9.07 o 
  -3   4   8     2346.89     2376.82    172.54 o 
  -2   4   8      221.13      238.22     14.66 o 
  -1   4   8     2469.58     2383.11     55.30 o 
   0   4   8      374.85      393.86     25.58 o 
   1   4   8       49.30       61.17      6.19 o 
   2   4   8      539.82      549.43     18.99 o 
   3   4   8       22.40       14.34      5.73 o 
   4   4   8      130.32      126.92     16.88 o 
   5   4   8      240.41      199.79     21.82 o 
   6   4   8       14.26       20.40     19.37 o 
   7   4   8       86.58       81.17     17.70 o 
  -7   5   8        2.65        5.48      8.56 o 
  -6   5   8      260.09      243.65     24.74 o 
  -5   5   8        2.02        3.39      7.87 o 
  -4   5   8      160.69      151.53     17.89 o 
  -3   5   8      102.41      136.66     10.30 o 
  -2   5   8       13.45       21.46      4.37 o 
  -1   5   8       24.62       21.88      3.98 o 
   0   5   8      142.96      112.12     16.63 o 
   1   5   8      925.96      961.21     23.04 o 
   2   5   8     1218.27     1130.38     27.46 o 
   3   5   8      921.24      903.34     26.32 o 
   4   5   8      558.36      524.84     25.73 o 
   5   5   8      124.95      119.59     18.24 o 
   6   5   8       23.39       27.53     11.83 o 
   7   5   8        0.70        3.54      9.32 o 
  -7   6   8        1.66        4.07      8.32 o 
  -6   6   8        8.89        7.05      9.27 o 
  -5   6   8      351.35      343.59     25.49 o 
  -4   6   8      561.06      548.04     29.38 o 
  -3   6   8       75.38      101.56      9.61 o 
  -2   6   8     2162.71     2220.13     32.49 o 
  -1   6   8      692.49      704.77     16.33 o 
   0   6   8      645.65      693.79     46.52 o 
   1   6   8      294.11      334.96     10.92 o 
   2   6   8        5.33        5.28      4.43 o 
   3   6   8        3.89        5.89      5.46 o 
   4   6   8       16.86       21.36      7.67 o 
   5   6   8        1.01       -1.99      8.32 o 
   6   6   8      165.23      150.53     21.71 o 
   7   6   8       32.28       32.72     13.36 o 
  -7   7   8      270.92      253.02     27.62 o 
  -6   7   8        1.07        0.08      7.13 o 
  -5   7   8      371.50      352.02     26.18 o 
  -4   7   8      108.32      105.78     16.57 o 
  -3   7   8        7.20       14.09      5.47 o 
  -2   7   8      500.86      522.64     17.58 o 
  -1   7   8     1127.02     1119.37     19.11 o 
   0   7   8       23.87       22.87      4.50 o 
   1   7   8     2582.54     2827.13    101.65 o 
   2   7   8      407.49      404.03     20.61 o 
   3   7   8     1025.75      978.74     33.69 o 
   4   7   8       13.46       23.63      7.73 o 
   5   7   8      216.85      199.59     22.55 o 
   6   7   8      109.11      122.91     20.42 o 
   7   7   8       11.60       22.31     12.23 o 
  -7   8   8        7.67        4.98     10.17 o 
  -6   8   8        4.20        8.73      9.52 o 
  -5   8   8      326.32      356.30     27.62 o 
  -4   8   8      254.43      285.12     18.63 o 
  -3   8   8      611.53      629.43     20.97 o 
  -2   8   8     2260.38     2319.79     62.76 o 
  -1   8   8     1071.67      916.54     22.16 o 
   0   8   8     1581.67     1564.41     48.72 o 
   1   8   8      127.88      142.19      9.84 o 
   2   8   8       74.36       95.83     10.73 o 
   3   8   8       85.30       85.39      9.76 o 
   4   8   8      415.48      442.72     18.79 o 
   5   8   8       29.81        2.13      8.85 o 
   6   8   8       90.84       72.50     16.21 o 
  -6   9   8       26.71       24.76     10.66 o 
  -5   9   8      126.27      125.34     19.85 o 
  -4   9   8        4.42        4.11      6.69 o 
  -3   9   8       58.60       53.38      8.65 o 
  -2   9   8      246.39      218.09     13.20 o 
  -1   9   8      493.21      448.63     14.74 o 
   0   9   8     1798.35     1801.56     46.08 o 
   1   9   8     1236.35     1270.81     42.61 o 
   2   9   8      542.93      541.68     22.15 o 
   3   9   8      189.02      188.62     13.38 o 
   4   9   8       28.69       24.31      7.56 o 
   5   9   8        2.60        2.09      6.21 o 
   6   9   8        1.33       -2.60      8.36 o 
  -6  10   8        6.05       -1.68      9.07 o 
  -5  10   8      135.90      132.44     20.87 o 
  -4  10   8       11.84       11.12      7.49 o 
  -3  10   8     1036.72      993.05     37.48 o 
  -2  10   8        0.15       -0.06      4.79 o 
  -1  10   8     1554.54     1548.38     31.62 o 
   0  10   8       28.01       29.43      6.85 o 
   1  10   8       13.73       22.31      7.27 o 
   2  10   8        2.20        4.14      5.01 o 
   3  10   8      145.23      147.57     12.75 o 
   4  10   8      111.29      116.10     12.34 o 
   5  10   8       20.35       14.46      7.94 o 
   6  10   8       34.45       47.53     17.76 o 
  -6  11   8      250.87      225.62     26.69 o 
  -5  11   8       16.44       23.12     11.93 o 
  -4  11   8      145.88      146.33     16.26 o 
  -3  11   8        9.72       11.47      6.38 o 
  -2  11   8      350.33      375.91     17.52 o 
  -1  11   8      324.05      331.86     14.07 o 
   0  11   8     1719.54     1715.09     33.37 o 
   1  11   8       28.00       54.86      9.76 o 
   2  11   8      423.21      440.65     21.48 o 
   3  11   8      282.37      312.07     25.53 o 
   4  11   8       56.52       60.02     10.01 o 
   5  11   8       85.98      104.83     15.49 o 
   6  11   8        2.48        8.99     15.01 o 
  -5  12   8       62.46       49.24     15.44 o 
  -4  12   8        8.08        3.51      8.02 o 
  -3  12   8      132.26      112.78     14.71 o 
  -2  12   8      225.11      202.53     14.90 o 
  -1  12   8       34.05       42.04      7.34 o 
   0  12   8     1580.54     1521.77     32.30 o 
   1  12   8      500.30      479.27     22.42 o 
   2  12   8      453.77      467.62     31.93 o 
   3  12   8       44.78       71.04     11.67 o 
   4  12   8       21.47       30.88     13.06 o 
   5  12   8      113.31      129.26     17.54 o 
  -5  13   8      135.58      111.21     20.87 o 
  -4  13   8       43.62       50.89     12.13 o 
  -3  13   8      102.84      124.59     15.87 o 
  -2  13   8       98.66       78.58     10.92 o 
  -1  13   8      185.29      184.28     14.16 o 
   0  13   8       16.03       25.00      7.08 o 
   1  13   8      750.87      747.08     39.34 o 
   2  13   8      264.71      271.13     19.01 o 
   3  13   8      319.13      295.33     26.20 o 
   4  13   8      191.79      208.29     25.27 o 
   5  13   8       65.31       77.78     17.69 o 
  -5  14   8       70.18       76.94     18.75 o 
  -4  14   8      410.04      417.97     25.70 o 
  -3  14   8       25.89       26.28     10.51 o 
  -2  14   8      799.91      803.01     27.37 o 
  -1  14   8       43.22       72.35     12.28 o 
   0  14   8      178.44      163.13     16.27 o 
   1  14   8       23.02        3.93      6.78 o 
   2  14   8       74.40       77.61     16.98 o 
   3  14   8        6.18        7.48     10.00 o 
   4  14   8        0.77        7.76     10.29 o 
  -4  15   8        2.31        4.25      9.30 o 
  -3  15   8       17.66       12.04      9.60 o 
  -2  15   8      107.01      108.30     13.46 o 
  -1  15   8      150.83      135.21     21.49 o 
   0  15   8      170.16      171.81     22.28 o 
   1  15   8      166.39      153.31     21.54 o 
   2  15   8      113.89      115.34     19.65 o 
   3  15   8      104.83      100.35     22.81 o 
   4  15   8        0.29        3.24     10.73 o 
  -3  16   8      237.49      227.90     22.12 o 
  -2  16   8      269.59      323.37     23.92 o 
  -1  16   8      159.95      178.91     24.01 o 
   0  16   8       86.24       91.90     18.56 o 
   1  16   8        3.63        4.22      9.19 o 
   2  16   8        1.97        5.66      9.56 o 
   3  16   8       58.42       67.08     35.78 o 
  -2  17   8       16.15       33.62     11.51 o 
  -1  17   8        3.20        0.52     13.37 o 
   0  17   8      226.73      191.04     25.56 o 
   1  17   8       26.94       22.88     16.56 o 
   2  17   8      230.33      217.00     27.03 o 
  -1  18   8      195.28      213.11     40.31 o 
   0  18   8        1.58        3.68     13.87 o 
   1  18   8        0.21        9.58     11.32 o 
  -7   0   9       89.37      108.74     27.50 o 
  -5   0   9      917.23      958.07     57.50 o 
  -3   0   9     1358.36     1337.33     73.75 o 
  -1   0   9     3503.71     3541.14    122.02 o 
   1   0   9     1804.13     1871.60     38.06 o 
   3   0   9     1121.49     1098.06     53.43 o 
   5   0   9      148.84      128.74     26.25 o 
   7   0   9       43.31       36.87     17.19 o 
  -7   1   9        2.06       -1.19      6.24 o 
  -6   1   9       79.05       91.46     17.48 o 
  -5   1   9       11.30       20.01     10.71 o 
  -4   1   9      160.99      148.72     17.54 o 
  -3   1   9        3.03        5.80      4.12 o 
  -2   1   9      331.01      341.74     13.69 o 
  -1   1   9      370.93      375.33     13.39 o 
   0   1   9     1983.10     2085.07     29.54 o 
   1   1   9      308.59      335.31     16.51 o 
   2   1   9     2179.63     2219.25     28.40 o 
   3   1   9       73.92       79.74     21.09 o 
   4   1   9       28.07       19.69      8.95 o 
   5   1   9        6.71       19.68      9.68 o 
   6   1   9       12.13        6.41      8.40 o 
   7   1   9        3.15        7.03      8.01 o 
  -7   2   9       18.64        5.56      9.71 o 
  -6   2   9      415.68      398.27     29.14 o 
  -5   2   9      489.91      447.86     23.07 o 
  -4   2   9      879.80      782.40     34.12 o 
  -3   2   9      627.88      560.90     18.31 o 
  -2   2   9      461.95      490.72     16.09 o 
  -1   2   9       14.92       15.79      4.54 o 
   0   2   9       75.56      102.92      7.95 o 
   1   2   9      233.21      235.75     10.32 o 
   2   2   9     2884.63     2921.58     61.99 o 
   3   2   9      226.77      225.27     13.33 o 
   4   2   9      168.21      185.16     19.97 o 
   5   2   9      145.68      121.03     18.33 o 
   6   2   9       12.63        7.75      9.02 o 
   7   2   9        4.45        0.42      7.34 o 
  -7   3   9      242.54      253.00     27.80 o 
  -6   3   9       65.64       58.53     14.54 o 
  -5   3   9       60.40       63.55     14.02 o 
  -4   3   9       47.68       45.21     11.56 o 
  -3   3   9       98.97       99.57      9.49 o 
  -2   3   9       63.55       72.30      7.75 o 
  -1   3   9     1181.30     1276.57     24.92 o 
   0   3   9        8.28       10.54      3.46 o 
   1   3   9     3009.60     3090.89     40.68 o 
   2   3   9       77.82       80.83      9.41 o 
   3   3   9      651.78      605.37     30.25 o 
   4   3   9       59.12       63.22     13.17 o 
   5   3   9        8.45        8.24      9.43 o 
   6   3   9       24.80        6.39      9.61 o 
   7   3   9       27.49       26.73     12.69 o 
  -7   4   9       13.57        0.89     10.06 o 
  -6   4   9      305.39      278.27     26.91 o 
  -5   4   9       23.51       22.51     10.48 o 
  -4   4   9     1390.31     1242.08     43.31 o 
  -3   4   9       11.74       11.39      4.88 o 
  -2   4   9     1408.79     1232.90     83.66 o 
  -1   4   9      333.34      332.98     13.00 o 
   0   4   9       65.99       68.71      9.52 o 
   1   4   9       39.26       32.57      5.59 o 
   2   4   9      898.68      879.54     24.87 o 
   3   4   9       25.50       33.08      7.48 o 
   4   4   9      471.43      442.56     26.79 o 
   5   4   9       10.61        5.32      8.86 o 
   6   4   9      174.65      172.36     24.37 o 
   7   4   9        5.96       12.65     10.72 o 
  -7   5   9      115.34      127.89     31.25 o 
  -6   5   9       88.71       76.29     16.02 o 
  -5   5   9       42.80       31.42     11.26 o 
  -4   5   9       57.29       70.92     14.14 o 
  -3   5   9       52.58       59.83      8.00 o 
  -2   5   9      892.47      905.13     18.53 o 
  -1   5   9      362.84      335.44     22.06 o 
   0   5   9      482.28      535.62     35.96 o 
   1   5   9     2052.99     2080.51     29.58 o 
   2   5   9     2561.98     2515.72     48.08 o 
   3   5   9      267.18      293.49     16.15 o 
   4   5   9      249.57      241.64     21.76 o 
   5   5   9       17.60       19.64     10.34 o 
   6   5   9        6.05        4.29      9.61 o 
   7   5   9        7.68       -0.88      8.30 o 
  -7   6   9        2.77        2.49      9.61 o 
  -6   6   9       60.75       81.63     16.98 o 
  -5   6   9      826.39      857.94     41.72 o 
  -4   6   9      176.33      199.68     21.09 o 
  -3   6   9     1429.04     1336.51     35.41 o 
  -2   6   9     1066.64     1012.17     23.97 o 
  -1   6   9       32.99       33.25      6.04 o 
   0   6   9      736.82      705.91     77.17 o 
   1   6   9      349.52      396.85     12.52 o 
   2   6   9       15.21       20.90      5.69 o 
   3   6   9      415.23      413.61     19.43 o 
   4   6   9      300.95      302.32     18.16 o 
   5   6   9      414.41      395.29     40.00 o 
   6   6   9       96.05       87.20     17.47 o 
  -7   7   9        1.13        6.17      8.36 o 
  -6   7   9      100.36      109.62     18.78 o 
  -5   7   9      199.50      200.70     23.27 o 
  -4   7   9        1.96        2.67      8.04 o 
  -3   7   9      317.65      310.69     18.21 o 
  -2   7   9      989.33      981.36     30.76 o 
  -1   7   9       49.63       37.43      7.80 o 
   0   7   9     2601.05     2594.42    194.00 o 
   1   7   9        4.26        1.72      4.41 o 
   2   7   9      430.56      514.26     20.79 o 
   3   7   9        3.01        4.97      5.65 o 
   4   7   9        2.45        3.12      6.04 o 
   5   7   9       41.05       36.92     12.79 o 
   6   7   9        5.95        4.61      9.91 o 
  -6   8   9        0.90        2.18      8.03 o 
  -5   8   9      260.31      236.68     25.29 o 
  -4   8   9       66.91       62.54     14.36 o 
  -3   8   9      238.60      224.31     14.09 o 
  -2   8   9       12.05       13.36      5.54 o 
  -1   8   9      375.90      391.08     18.63 o 
   0   8   9        0.09        0.21      4.25 o 
   1   8   9      398.92      453.09     27.03 o 
   2   8   9      330.73      371.46     20.54 o 
   3   8   9      568.69      581.44     20.47 o 
   4   8   9      199.31      224.48     15.55 o 
   5   8   9      120.04      113.21     18.99 o 
   6   8   9        6.68        6.08     10.16 o 
  -6   9   9       33.46       29.46     10.92 o 
  -5   9   9       41.77       56.58     14.69 o 
  -4   9   9      220.62      232.29     23.75 o 
  -3   9   9      106.37      111.85     11.77 o 
  -2   9   9       14.36        7.42      5.10 o 
  -1   9   9     1583.36     1552.97     61.00 o 
   0   9   9      848.55      830.76     26.11 o 
   1   9   9     1542.30     1696.93     95.86 o 
   2   9   9      236.39      251.43     13.89 o 
   3   9   9       62.80       72.99      9.66 o 
   4   9   9        0.36        3.13      5.97 o 
   5   9   9        8.83       20.90      9.90 o 
   6   9   9       26.02       23.76     10.96 o 
  -6  10   9      206.81      180.34     24.38 o 
  -5  10   9       19.21       11.41     11.49 o 
  -4  10   9      391.58      375.73     28.28 o 
  -3  10   9      131.04      134.32     12.73 o 
  -2  10   9      202.45      181.37     13.51 o 
  -1  10   9       28.49       29.36      8.25 o 
   0  10   9        9.69       11.89      5.64 o 
   1  10   9       10.91       18.16      6.90 o 
   2  10   9      448.50      466.69     34.21 o 
   3  10   9       68.22       88.53     10.79 o 
   4  10   9      195.28      205.72     15.83 o 
   5  10   9        7.19       16.85      9.74 o 
   6  10   9       35.76       27.79     15.21 o 
  -6  11   9        0.52        5.59     12.25 o 
  -5  11   9       23.00       31.48     13.13 o 
  -4  11   9        0.01       -5.21      8.04 o 
  -3  11   9       62.53       61.53      9.79 o 
  -2  11   9      151.78      144.27     12.88 o 
  -1  11   9      734.88      732.86     27.16 o 
   0  11   9      601.03      652.86     21.42 o 
   1  11   9      873.05      941.58     32.20 o 
   2  11   9      197.02      216.11     17.23 o 
   3  11   9      209.06      212.80     22.90 o 
   4  11   9        1.40        2.25      6.64 o 
   5  11   9       17.30       18.76      9.99 o 
  -5  12   9       74.73       92.68     19.77 o 
  -4  12   9      217.68      197.12     24.77 o 
  -3  12   9       53.93       48.65      9.67 o 
  -2  12   9      373.49      362.54     18.32 o 
  -1  12   9       52.86       43.94     10.14 o 
   0  12   9        0.26        4.00      6.43 o 
   1  12   9       14.17       11.43      7.18 o 
   2  12   9      109.76      136.24     15.27 o 
   3  12   9      147.87      142.89     16.24 o 
   4  12   9       88.66       82.86     17.97 o 
   5  12   9       78.87       83.68     18.49 o 
  -5  13   9        0.53        7.72     12.45 o 
  -4  13   9        7.10       11.72     11.24 o 
  -3  13   9       10.28       15.19      9.01 o 
  -2  13   9      299.89      332.37     18.33 o 
  -1  13   9        0.28        0.43      6.74 o 
   0  13   9      451.10      408.06     22.22 o 
   1  13   9       27.54       31.72      9.28 o 
   2  13   9      692.19      721.89     45.80 o 
   3  13   9       73.90       85.88     17.49 o 
   4  13   9      141.31      143.04     29.22 o 
   5  13   9       26.60       43.01     15.59 o 
  -4  14   9       11.03       29.10     14.80 o 
  -3  14   9      606.70      564.79     28.38 o 
  -2  14   9       20.87       22.87      8.59 o 
  -1  14   9       88.94      110.69     15.26 o 
   0  14   9       28.92       29.17     11.18 o 
   1  14   9       29.43       43.60     10.38 o 
   2  14   9       52.55       48.73     14.41 o 
   3  14   9      127.64      139.70     21.62 o 
   4  14   9        1.10       -3.06     10.69 o 
  -4  15   9        3.65        9.54     13.90 o 
  -3  15   9      151.50      192.81     20.53 o 
  -2  15   9      108.50      127.93     14.33 o 
  -1  15   9      119.90      122.56     16.36 o 
   0  15   9      552.92      505.79     31.42 o 
   1  15   9      148.84      138.31     21.18 o 
   2  15   9      182.01      192.87     24.40 o 
   3  15   9        4.73       12.87     10.22 o 
  -3  16   9       81.79       87.59     15.85 o 
  -2  16   9       42.47       28.50      9.64 o 
  -1  16   9      236.26      247.70     26.55 o 
   0  16   9       12.59        5.00     13.75 o 
   1  16   9        5.24        5.93     10.27 o 
   2  16   9       76.85       94.46     18.68 o 
   3  16   9      103.37      136.17     22.77 o 
  -2  17   9       16.74       27.94     10.99 o 
  -1  17   9      342.38      354.35     44.37 o 
   0  17   9       21.91       32.81     23.12 o 
   1  17   9       91.25       54.09     18.28 o 
   2  17   9       21.82       25.41     12.58 o 
  -6   0  10      556.16      512.78     47.81 o 
  -4   0  10     2285.58     2132.99     80.93 o 
  -2   0  10      353.33      336.70     20.22 o 
   0   0  10     1966.31     1965.20     63.28 o 
   2   0  10     2090.69     2123.35    174.99 o 
   4   0  10      270.79      273.11     32.81 o 
   6   0  10       64.10       41.56     18.75 o 
  -7   1  10       35.97       35.58     13.30 o 
  -6   1  10       34.61       29.69     12.15 o 
  -5   1  10        8.44        3.73      8.71 o 
  -4   1  10       13.07       15.72      7.15 o 
  -3   1  10      543.64      551.15     18.89 o 
  -2   1  10        8.37       15.86      7.76 o 
  -1   1  10     4102.41     4049.89     71.31 o 
   0   1  10     1394.60     1396.71     25.65 o 
   1   1  10     2133.79     2127.48     30.59 o 
   2   1  10      647.07      650.37     21.13 o 
   3   1  10        4.62       11.09      8.50 o 
   4   1  10       83.88       67.67     13.79 o 
   5   1  10      281.45      293.55     24.64 o 
   6   1  10        2.92        8.52      8.93 o 
   7   1  10       38.48       30.21     11.26 o 
  -7   2  10       95.00       90.77     20.00 o 
  -6   2  10      279.82      313.38     26.40 o 
  -5   2  10      357.76      335.65     21.18 o 
  -4   2  10      236.48      226.23     16.88 o 
  -3   2  10       54.53       56.93      7.82 o 
  -2   2  10      259.03      253.71     12.86 o 
  -1   2  10       78.87       68.86      7.71 o 
   0   2  10      220.45      202.87     10.76 o 
   1   2  10     1516.63     1497.24     25.66 o 
   2   2  10      781.61      762.59     23.41 o 
   3   2  10      530.72      522.66     43.12 o 
   4   2  10      258.15      275.70     22.71 o 
   5   2  10      143.65      155.19     21.16 o 
   6   2  10        2.14        4.93      9.34 o 
   7   2  10       13.45       10.55     10.00 o 
  -7   3  10       11.39        6.12      9.97 o 
  -6   3  10        1.11       -2.56      8.01 o 
  -5   3  10       31.57       32.92     14.69 o 
  -4   3  10      195.25      179.96     14.02 o 
  -3   3  10      154.86      146.08     11.37 o 
  -2   3  10     2935.33     2763.89     41.31 o 
  -1   3  10       48.67       57.20      7.25 o 
   0   3  10     1378.11     1363.49     37.26 o 
   1   3  10       68.66       74.73      7.54 o 
   2   3  10      740.01      763.62     26.39 o 
   3   3  10        7.35       10.45      8.04 o 
   4   3  10       24.98       29.93     10.74 o 
   5   3  10        0.08        2.58      8.86 o 
   6   3  10       68.63       76.35     18.59 o 
   7   3  10        5.12        4.79      8.89 o 
  -7   4  10      151.51      164.76     24.07 o 
  -6   4  10       27.44       26.87     11.93 o 
  -5   4  10      697.22      717.69     62.50 o 
  -4   4  10       87.49       92.37     12.73 o 
  -3   4  10      129.86      131.70     11.01 o 
  -2   4  10       20.28       22.91      5.73 o 
  -1   4  10       44.92       50.06      7.10 o 
   0   4  10      254.56      254.93     11.89 o 
   1   4  10      584.01      542.61     16.27 o 
   2   4  10      728.64      765.61     26.73 o 
   3   4  10      904.40      866.73     26.71 o 
   4   4  10      128.78      136.49     18.99 o 
   5   4  10      320.32      285.84     25.94 o 
   6   4  10        8.29       24.71     12.01 o 
  -7   5  10      117.71      103.27     19.96 o 
  -6   5  10        1.97        7.80      9.23 o 
  -5   5  10       10.32       12.80     10.23 o 
  -4   5  10      192.62      184.45     16.95 o 
  -3   5  10      398.99      398.55     20.17 o 
  -2   5  10     1656.10     1398.77    102.85 o 
  -1   5  10     1376.82     1202.62     58.95 o 
   0   5  10     1676.24     1700.60     56.14 o 
   1   5  10      598.15      580.10     22.24 o 
   2   5  10      365.62      358.15     19.31 o 
   3   5  10        3.52        6.96      6.16 o 
   4   5  10       40.27       36.96     12.23 o 
   5   5  10      232.03      259.23     26.06 o 
   6   5  10      105.56       88.29     18.09 o 
  -6   6  10      481.34      463.83     32.44 o 
  -5   6  10       87.53      105.03     18.45 o 
  -4   6  10      272.50      282.42     19.29 o 
  -3   6  10      502.10      467.61     22.20 o 
  -2   6  10       24.15       25.19      7.33 o 
  -1   6  10      343.32      320.79     14.01 o 
   0   6  10      176.86      140.65     22.01 o 
   1   6  10      185.12      184.30     15.89 o 
   2   6  10     1437.97     1571.17     52.63 o 
   3   6  10      163.02      165.19     14.80 o 
   4   6  10      454.96      441.37     28.60 o 
   5   6  10        3.65        6.72      9.68 o 
   6   6  10       44.65       39.84     13.00 o 
  -6   7  10      195.47      217.22     25.83 o 
  -5   7  10        0.21       -1.73      8.48 o 
  -4   7  10       69.43       56.87     13.92 o 
  -3   7  10      328.18      302.88     18.57 o 
  -2   7  10      357.64      321.85     17.86 o 
  -1   7  10     1998.17     2028.56     41.28 o 
   0   7  10      106.29       90.53     11.48 o 
   1   7  10     1177.92     1218.29     47.56 o 
   2   7  10       10.43       20.04      6.12 o 
   3   7  10       34.97       50.14      8.49 o 
   4   7  10        9.20       19.23     10.70 o 
   5   7  10       86.13       78.10     16.67 o 
   6   7  10        5.32        0.33      9.54 o 
  -6   8  10       80.37       53.99     14.48 o 
  -5   8  10      121.20      114.65     20.09 o 
  -4   8  10      779.53      717.31     36.46 o 
  -3   8  10       50.18       67.59     11.54 o 
  -2   8  10      673.02      663.93     21.34 o 
  -1   8  10      725.51      688.69     25.18 o 
   0   8  10      306.74      253.79     57.14 o 
   1   8  10      747.81      734.03     29.54 o 
   2   8  10      508.74      555.11     19.70 o 
   3   8  10      279.75      284.93     15.54 o 
   4   8  10      223.75      255.01     16.41 o 
   5   8  10       23.21       28.15     12.81 o 
   6   8  10       61.86       63.12     16.63 o 
  -6   9  10        1.36        8.44     12.13 o 
  -5   9  10      122.25      139.67     22.42 o 
  -4   9  10       44.57       48.92     14.19 o 
  -3   9  10       86.47       82.30     12.45 o 
  -2   9  10      445.74      453.13     18.66 o 
  -1   9  10      262.41      246.09     16.65 o 
   0   9  10     1018.56      877.68    104.16 o 
   1   9  10      434.50      465.62     29.09 o 
   2   9  10      154.81      161.50     12.73 o 
   3   9  10        5.12        5.91      6.13 o 
   4   9  10      159.78      173.45     14.83 o 
   5   9  10       18.51       26.24     10.66 o 
   6   9  10       37.62       31.35     11.83 o 
  -6  10  10       30.27       25.37     14.06 o 
  -5  10  10      363.32      340.83     30.60 o 
  -4  10  10       15.52       17.50     11.52 o 
  -3  10  10      455.79      424.63     34.24 o 
  -2  10  10      245.86      268.88     15.44 o 
  -1  10  10       83.70       99.24     12.85 o 
   0  10  10      200.10      188.47     20.10 o 
   1  10  10     1344.56     1375.55     36.37 o 
   2  10  10       11.77       19.25      7.52 o 
   3  10  10      516.63      505.38     22.67 o 
   4  10  10       12.29       17.58      7.86 o 
   5  10  10       80.98       94.72     15.36 o 
  -5  11  10       16.86       13.80     11.97 o 
  -4  11  10      131.29      120.71     20.59 o 
  -3  11  10       24.86       37.42     10.22 o 
  -2  11  10      278.33      270.34     16.06 o 
  -1  11  10       29.21       35.20      9.37 o 
   0  11  10      414.48      358.32     24.97 o 
   1  11  10      126.79      138.60     14.61 o 
   2  11  10       83.33      101.40     13.41 o 
   3  11  10       21.70       26.47      9.60 o 
   4  11  10        2.02        3.81      7.44 o 
   5  11  10       17.02       23.36     10.64 o 
  -5  12  10       90.27       72.29     18.46 o 
  -4  12  10      151.13      170.99     23.64 o 
  -3  12  10      146.07      152.97     18.01 o 
  -2  12  10        3.01       -6.25      5.13 o 
  -1  12  10      149.88      175.96     17.03 o 
   0  12  10      442.28      405.10     27.08 o 
   1  12  10        1.23        0.77      6.41 o 
   2  12  10      667.31      648.26     29.27 o 
   3  12  10      146.52      147.26     16.80 o 
   4  12  10      223.08      235.65     22.90 o 
   5  12  10       92.31      122.80     34.37 o 
  -4  13  10        0.04       -0.24     10.82 o 
  -3  13  10      176.77      166.05     18.75 o 
  -2  13  10       26.30       24.73      8.28 o 
  -1  13  10      397.59      399.87     22.79 o 
   0  13  10       66.40       44.56     12.47 o 
   1  13  10      486.37      491.66     25.81 o 
   2  13  10        5.85        8.55      8.28 o 
   3  13  10       16.83       15.75      8.63 o 
   4  13  10        3.15       13.54     11.21 o 
  -4  14  10      133.99      144.38     23.98 o 
  -3  14  10        4.98        0.64     10.58 o 
  -2  14  10       15.01       15.19      8.00 o 
  -1  14  10      529.01      604.97     35.54 o 
   0  14  10      103.21      106.86     18.23 o 
   1  14  10      228.51      207.05     24.06 o 
   2  14  10      544.17      599.84    101.87 o 
   3  14  10        4.72        2.02     10.43 o 
   4  14  10      276.13      285.95     29.89 o 
  -3  15  10      214.87      238.77     28.48 o 
  -2  15  10      128.11      124.69     17.37 o 
  -1  15  10      577.51      560.58     34.87 o 
   0  15  10        0.99        6.44      8.73 o 
   1  15  10       46.43       32.81     16.56 o 
   2  15  10        4.26       13.07     11.21 o 
   3  15  10       15.82       29.30     12.62 o 
  -2  16  10       40.43       46.98     11.93 o 
  -1  16  10       12.60       12.59     11.02 o 
   0  16  10        0.00       13.12     13.12 o 
   1  16  10       83.84       90.31     24.06 o 
   2  16  10       12.67       32.93     13.67 o 
  -1  17  10        2.81        4.06     20.00 o 
   0  17  10      275.13      239.99     40.31 o 
  -7   0  11      295.26      284.05     41.56 o 
  -5   0  11      346.00      345.92     38.75 o 
  -3   0  11      143.21      127.94     16.01 o 
  -1   0  11      474.23      477.84     31.56 o 
   1   0  11     1884.01     1814.02     42.23 o 
   3   0  11      809.69      869.01     52.18 o 
   5   0  11       69.36       89.37     25.94 o 
  -7   1  11        5.50       23.38     15.62 o 
  -6   1  11       66.82       84.60     14.13 o 
  -5   1  11        0.64        2.35      8.81 o 
  -4   1  11      495.36      495.76     19.95 o 
  -3   1  11      185.79      201.98     12.93 o 
  -2   1  11     2055.55     1956.17     34.48 o 
  -1   1  11     2540.95     2498.23     49.34 o 
   0   1  11      961.34     1033.72     23.40 o 
   1   1  11        7.94       12.32      5.18 o 
   2   1  11       22.59       39.93      8.36 o 
   3   1  11       79.43       75.67     14.28 o 
   4   1  11      303.73      278.76     24.97 o 
   5   1  11      108.49      135.95     20.96 o 
   6   1  11      144.40      139.56     22.33 o 
  -7   2  11      168.25      188.88     25.97 o 
  -6   2  11       64.58       59.24     15.45 o 
  -5   2  11      184.79      160.14     21.72 o 
  -4   2  11      251.30      244.75     17.83 o 
  -3   2  11        4.01        6.37      4.51 o 
  -2   2  11       71.38       67.26      8.58 o 
  -1   2  11      554.55      563.35     18.42 o 
   0   2  11      899.68      826.64     25.16 o 
   1   2  11     1194.59     1136.75     23.93 o 
   2   2  11     1950.08     1853.75     37.43 o 
   3   2  11      381.71      338.96     24.42 o 
   4   2  11      167.06      174.88     21.52 o 
   5   2  11       46.84       55.83     15.20 o 
   6   2  11       14.19        3.28      9.07 o 
  -6   3  11        0.46        6.76      8.93 o 
  -5   3  11      106.20       82.26     16.50 o 
  -4   3  11       64.92       78.87     12.21 o 
  -3   3  11      622.42      631.55     21.05 o 
  -2   3  11      254.89      243.33     12.98 o 
  -1   3  11     3103.25     3003.45     44.74 o 
   0   3  11      827.40      782.93     20.76 o 
   1   3  11      844.70      840.62     20.93 o 
   2   3  11      189.58      202.51     14.49 o 
   3   3  11       29.79       15.85      9.43 o 
   4   3  11       15.62       14.02      9.88 o 
   5   3  11      494.57      469.17     31.81 o 
   6   3  11        9.15       16.68     11.11 o 
  -6   4  11      414.78      374.48     29.50 o 
  -5   4  11       67.12       51.07     14.80 o 
  -4   4  11       62.17       67.89     11.94 o 
  -3   4  11       23.69       24.42      6.50 o 
  -2   4  11      517.90      504.62     17.97 o 
  -1   4  11      112.32      119.25     10.05 o 
   0   4  11      736.16      699.87     23.41 o 
   1   4  11       54.58       61.36      9.38 o 
   2   4  11      863.36      790.47     25.88 o 
   3   4  11        0.46        4.02      7.60 o 
   4   4  11      259.99      263.03     24.08 o 
   5   4  11        0.33       -3.85      7.95 o 
   6   4  11        7.31       21.40     11.07 o 
  -6   5  11       12.83       14.57     14.06 o 
  -5   5  11       93.68      109.41     19.07 o 
  -4   5  11        1.89        4.74      7.04 o 
  -3   5  11      379.52      367.93     20.24 o 
  -2   5  11      287.18      275.46     16.80 o 
  -1   5  11      569.03      601.38     19.18 o 
   0   5  11      139.26      129.39     14.48 o 
   1   5  11      475.50      506.03     25.89 o 
   2   5  11        0.26        6.25      5.73 o 
   3   5  11       23.23       26.27      8.45 o 
   4   5  11      302.34      307.38     38.75 o 
   5   5  11       93.03       89.10     17.96 o 
   6   5  11      145.84      154.91     23.27 o 
  -6   6  11       47.23       85.13     17.93 o 
  -5   6  11      350.45      294.40     27.21 o 
  -4   6  11      101.32      108.17     14.68 o 
  -3   6  11        0.24        2.77      5.76 o 
  -2   6  11       36.99       44.98      9.03 o 
  -1   6  11      551.78      606.35     23.35 o 
   0   6  11       43.87       53.72      9.15 o 
   1   6  11      884.70      943.09     34.99 o 
   2   6  11      100.04       98.03     10.30 o 
   3   6  11      351.06      315.48     18.59 o 
   4   6  11       14.34       21.43     11.70 o 
   5   6  11      124.08      167.66     23.52 o 
   6   6  11        0.25       10.96     10.12 o 
  -6   7  11        2.84        8.68     11.94 o 
  -5   7  11        6.65        7.42     11.04 o 
  -4   7  11      621.44      587.96     27.81 o 
  -3   7  11       36.66       33.31      9.25 o 
  -2   7  11     1726.72     1643.41     40.36 o 
  -1   7  11       21.61       21.01      7.39 o 
   0   7  11      933.60      954.67     36.77 o 
   1   7  11        3.04        0.37      5.29 o 
   2   7  11       17.44       21.04      6.50 o 
   3   7  11       60.44       81.42     10.63 o 
   4   7  11      369.31      383.39     28.06 o 
   5   7  11      137.90      174.20     28.44 o 
   6   7  11      215.59      244.11     29.04 o 
  -6   8  11      137.27      123.39     22.73 o 
  -5   8  11      139.65      140.29     21.94 o 
  -4   8  11      214.09      217.93     19.76 o 
  -3   8  11       15.80       18.27      8.00 o 
  -2   8  11        0.33        2.48      5.91 o 
  -1   8  11       63.59       54.78      9.81 o 
   0   8  11      566.82      561.81     29.48 o 
   1   8  11     1222.32     1205.06     42.18 o 
   2   8  11      196.85      207.05     14.04 o 
   3   8  11      736.94      740.71     25.61 o 
   4   8  11        3.90        1.95      8.14 o 
   5   8  11       15.18        4.85      8.87 o 
  -5   9  11        2.01       -4.02     10.14 o 
  -4   9  11      323.15      356.84     28.06 o 
  -3   9  11      355.25      328.37     20.92 o 
  -2   9  11      772.51      760.09     29.21 o 
  -1   9  11     1168.91     1189.81     34.44 o 
   0   9  11      736.65      743.21     42.34 o 
   1   9  11        3.57        1.98      6.42 o 
   2   9  11        0.14       -0.40      5.84 o 
   3   9  11      206.99      216.19     15.60 o 
   4   9  11       42.52       45.67     11.79 o 
   5   9  11      135.39      129.45     17.41 o 
  -5  10  11        0.05        1.86     11.17 o 
  -4  10  11       80.06       74.66     17.17 o 
  -3  10  11        0.09        2.53      6.43 o 
  -2  10  11       37.92       40.39     10.27 o 
  -1  10  11        2.53        7.63      6.73 o 
   0  10  11      347.90      356.19     25.19 o 
   1  10  11       31.39       30.64     10.94 o 
   2  10  11      709.09      666.94     29.85 o 
   3  10  11       31.40       33.36     10.13 o 
   4  10  11      180.38      192.69     16.31 o 
   5  10  11        1.26       -0.06      8.06 o 
  -5  11  11       81.65       93.59     20.01 o 
  -4  11  11        2.20       -2.00     10.05 o 
  -3  11  11      331.13      294.84     21.02 o 
  -2  11  11       40.43       53.39     11.38 o 
  -1  11  11      393.38      409.10     22.04 o 
   0  11  11       30.80       16.18      9.71 o 
   1  11  11      112.41      108.75     17.23 o 
   2  11  11      108.94      137.24     15.80 o 
   3  11  11       33.20       29.15     10.13 o 
   4  11  11       81.77       94.00     14.62 o 
   5  11  11       72.17       76.55     15.77 o 
  -4  12  11        6.06        5.85     10.48 o 
  -3  12  11       38.60       33.19     10.76 o 
  -2  12  11       16.35       13.94      8.23 o 
  -1  12  11       10.02        9.58      7.27 o 
   0  12  11        5.93       12.76      9.17 o 
   1  12  11      303.45      272.86     24.70 o 
   2  12  11      144.67      172.48     17.71 o 
   3  12  11      266.83      304.90     21.46 o 
   4  12  11      152.17      143.84     17.80 o 
  -4  13  11      170.60      168.22     25.40 o 
  -3  13  11        2.72        7.58      8.30 o 
  -2  13  11      591.13      577.05     28.37 o 
  -1  13  11       17.03       12.50      9.56 o 
   0  13  11      117.63       99.27     17.35 o 
   1  13  11      349.17      335.02     39.84 o 
   2  13  11      160.69      183.16     22.73 o 
   3  13  11       20.81       32.81     10.72 o 
   4  13  11      239.46      269.88     28.78 o 
  -3  14  11       15.71        9.37      7.91 o 
  -2  14  11        0.75       -3.34      6.97 o 
  -1  14  11      170.25      128.76     20.22 o 
   0  14  11        9.96       19.44     10.14 o 
   1  14  11      255.48      269.22     25.49 o 
   2  14  11        5.37       12.78      9.38 o 
   3  14  11       98.87      102.90     19.67 o 
  -3  15  11       34.49       39.08     19.37 o 
  -2  15  11       57.73       50.25     12.37 o 
  -1  15  11       29.74       28.08     11.36 o 
   0  15  11      144.89      135.30     20.74 o 
   1  15  11        0.17        6.93      8.56 o 
   2  15  11       28.09       33.44     16.87 o 
  -1  16  11        6.67       18.22     11.86 o 
   0  16  11      199.81      184.36     34.69 o 
   1  16  11       49.54       61.25     20.62 o 
  -6   0  12      250.89      292.79     42.18 o 
  -4   0  12       26.98       25.44     10.26 o 
  -2   0  12      613.72      578.21     32.03 o 
   0   0  12     2402.80     2423.61     76.87 o 
   2   0  12     1654.83     1639.27     69.68 o 
   4   0  12       42.32       50.00     20.94 o 
   6   0  12        1.24        3.44     10.94 o 
  -6   1  12        0.27        2.52      7.67 o 
  -5   1  12      542.94      532.46     33.14 o 
  -4   1  12       17.74       11.56      5.71 o 
  -3   1  12      684.16      675.00     22.54 o 
  -2   1  12      332.07      295.78     14.75 o 
  -1   1  12      577.32      549.19     32.97 o 
   0   1  12       22.28       19.56      5.73 o 
   1   1  12      490.86      461.43     16.65 o 
   2   1  12      149.41      164.33     19.21 o 
   3   1  12      692.84      617.84     32.81 o 
   4   1  12      174.93      187.01     23.08 o 
   5   1  12      323.36      289.30     27.23 o 
   6   1  12       32.23       30.27     12.77 o 
  -6   2  12      138.83      152.69     23.47 o 
  -5   2  12       67.02       59.28     15.16 o 
  -4   2  12        1.31        1.63      4.88 o 
  -3   2  12        3.41        7.40      5.20 o 
  -2   2  12      529.30      493.90     18.49 o 
  -1   2  12        2.55        6.11      4.67 o 
   0   2  12      822.63      748.85     22.46 o 
   1   2  12     1123.00     1117.00     42.40 o 
   2   2  12      857.81      845.08     38.90 o 
   3   2  12      415.87      415.88     27.62 o 
   4   2  12       53.40       54.97     14.84 o 
   5   2  12        6.35       17.05     11.93 o 
   6   2  12       11.82        3.57      9.45 o 
  -6   3  12      117.86      124.48     20.64 o 
  -5   3  12       64.47       76.87     17.22 o 
  -4   3  12      241.91      260.41     15.88 o 
  -3   3  12        0.35       -0.88      4.26 o 
  -2   3  12      364.47      370.30     16.42 o 
  -1   3  12       67.20       58.39      8.11 o 
   0   3  12      161.23      154.67     11.91 o 
   1   3  12       32.01       31.11      8.04 o 
   2   3  12      151.71      161.03     14.43 o 
   3   3  12       82.20       76.03     15.02 o 
   4   3  12      508.96      504.57     31.93 o 
   5   3  12       68.65       61.36     16.14 o 
   6   3  12      173.54      183.17     25.71 o 
  -6   4  12        2.36       -1.20      8.85 o 
  -5   4  12      221.42      220.36     25.63 o 
  -4   4  12        2.91        1.65      6.87 o 
  -3   4  12        8.61        9.20      5.66 o 
  -2   4  12       18.45       20.82      5.80 o 
  -1   4  12      115.54      126.85     10.84 o 
   0   4  12        0.43        3.81      4.54 o 
   1   4  12      974.04      893.71     28.01 o 
   2   4  12        5.92       12.03      6.99 o 
   3   4  12      511.56      518.15     30.04 o 
   4   4  12       12.71       19.16     11.41 o 
   5   4  12       65.56       68.81     16.14 o 
   6   4  12        0.51        0.80      9.10 o 
  -6   5  12       39.66       28.15     13.52 o 
  -5   5  12      305.75      301.39     28.17 o 
  -4   5  12       30.69       34.18     10.27 o 
  -3   5  12      338.16      356.50     20.86 o 
  -2   5  12       11.94       12.05      5.88 o 
  -1   5  12      286.99      310.12     14.96 o 
   0   5  12      160.87      172.99     13.26 o 
   1   5  12       44.26       38.11      8.44 o 
   2   5  12        1.54        7.68      6.77 o 
   3   5  12      209.65      177.16     20.98 o 
   4   5  12       84.04       68.90     15.74 o 
   5   5  12      206.28      201.22     25.85 o 
   6   5  12       49.61       41.58     14.16 o 
  -6   6  12      352.22      427.32     33.90 o 
  -5   6  12       58.38       76.24     18.23 o 
  -4   6  12       52.25       59.38     11.95 o 
  -3   6  12        7.09        4.02      6.53 o 
  -2   6  12      426.73      425.27     21.67 o 
  -1   6  12      106.52      109.63     12.83 o 
   0   6  12      926.43      945.62     47.96 o 
   1   6  12      248.00      247.33     16.26 o 
   2   6  12      878.48      935.66     25.90 o 
   3   6  12      223.02      216.74     22.80 o 
   4   6  12       21.13       17.88     11.11 o 
   5   6  12       32.31       39.21     14.34 o 
   6   6  12       48.78       53.21     16.77 o 
  -6   7  12      109.25      116.84     22.50 o 
  -5   7  12      397.73      394.38     30.71 o 
  -4   7  12       44.27       40.29     11.12 o 
  -3   7  12      244.74      233.88     19.35 o 
  -2   7  12        1.29        1.03      5.17 o 
  -1   7  12      236.02      258.42     16.87 o 
   0   7  12       26.54       31.49      9.65 o 
   1   7  12       98.64      113.01     13.24 o 
   2   7  12       69.03       58.71     10.76 o 
   3   7  12      488.84      513.81     21.06 o 
   4   7  12        1.31       -1.94      8.70 o 
   5   7  12      203.23      202.94     32.19 o 
  -5   8  12      157.36      171.92     24.40 o 
  -4   8  12       10.58       14.71      8.96 o 
  -3   8  12        0.99        2.61      6.20 o 
  -2   8  12      250.90      232.23     18.19 o 
  -1   8  12      116.85      105.84     13.17 o 
   0   8  12     1003.18      962.87     39.20 o 
   1   8  12      182.96      177.22     20.21 o 
   2   8  12      355.47      347.27     19.92 o 
   3   8  12       10.12       10.56      6.78 o 
   4   8  12       15.69       17.07      9.44 o 
   5   8  12        2.82       -0.31      8.41 o 
  -5   9  12       82.98       85.62     19.38 o 
  -4   9  12      233.90      195.37     20.01 o 
  -3   9  12      176.63      154.89     17.49 o 
  -2   9  12      675.59      614.06     27.22 o 
  -1   9  12       23.75       20.16      8.19 o 
   0   9  12      189.74      189.05     21.32 o 
   1   9  12        1.64        4.50      7.84 o 
   2   9  12      136.58      138.92     19.00 o 
   3   9  12      124.93      119.54     13.28 o 
   4   9  12      307.97      355.68     23.42 o 
   5   9  12       37.12       49.15     13.30 o 
  -5  10  12       75.70       74.02     18.64 o 
  -4  10  12        4.20       12.26      8.52 o 
  -3  10  12        0.62       -0.58      7.30 o 
  -2  10  12       52.10       54.97     11.24 o 
  -1  10  12      165.11      155.09     16.09 o 
   0  10  12       39.39       32.94     11.26 o 
   1  10  12      688.29      658.57     34.35 o 
   2  10  12      124.09      113.44     18.18 o 
   3  10  12      218.77      251.68     20.54 o 
   4  10  12       44.97       54.58     15.36 o 
   5  10  12        2.59       -0.86      9.17 o 
  -4  11  12      239.83      206.86     37.50 o 
  -3  11  12       39.57       42.02     11.13 o 
  -2  11  12      238.74      225.69     20.02 o 
  -1  11  12      188.84      205.87     23.37 o 
   0  11  12      229.22      223.62     32.50 o 
   1  11  12      104.85      122.23     18.87 o 
   2  11  12        5.22       -1.80      8.17 o 
   3  11  12      100.31      142.29     17.38 o 
   4  11  12      246.81      285.38     64.21 o 
  -4  12  12        7.16       13.68     12.59 o 
  -3  12  12        3.89       16.43      8.60 o 
  -2  12  12       37.62       27.94      9.38 o 
  -1  12  12      131.12      112.04     18.78 o 
   0  12  12      165.02      196.03     23.39 o 
   1  12  12      397.35      397.41     28.71 o 
   2  12  12        0.64        6.52      8.95 o 
   3  12  12      153.00      158.76     22.53 o 
   4  12  12       33.42       43.84     15.54 o 
  -3  13  12      258.92      253.27     23.30 o 
  -2  13  12        0.67       -1.91      7.77 o 
  -1  13  12       17.63       20.65     10.80 o 
   0  13  12       10.14       -0.01      8.28 o 
   1  13  12        0.72        3.60      8.73 o 
   2  13  12        1.25       10.45      9.39 o 
   3  13  12       78.42       68.38     15.67 o 
  -3  14  12       15.61       30.60     10.42 o 
  -2  14  12       23.41       23.65     10.18 o 
  -1  14  12        4.13        8.50      8.28 o 
   0  14  12      104.10       73.43     16.19 o 
   1  14  12       16.62       30.98     11.70 o 
   2  14  12      183.29      169.45     22.87 o 
  -2  15  12       47.10       42.00     14.67 o 
  -1  15  12      101.52      109.30     19.55 o 
   0  15  12       14.88       18.44     10.32 o 
   1  15  12       25.29       17.33      9.60 o 
  -5   0  13       16.98       13.12     12.81 o 
  -3   0  13     1809.54     1764.31     91.09 o 
  -1   0  13      546.94      535.64     35.15 o 
   1   0  13       78.90       89.51     13.79 o 
   3   0  13      143.78      158.12     30.00 o 
   5   0  13       66.61       79.68     25.94 o 
  -6   1  13      557.26      585.95     38.55 o 
  -5   1  13        4.96        1.91      7.65 o 
  -4   1  13      492.83      472.71     21.00 o 
  -3   1  13       38.40       39.62      8.00 o 
  -2   1  13       34.44       39.42      7.42 o 
  -1   1  13     1041.38     1049.57     26.65 o 
   0   1  13       90.61       77.02      9.36 o 
   1   1  13        2.75        1.95      5.80 o 
   2   1  13      931.35      919.51     38.96 o 
   3   1  13      411.51      437.16     29.38 o 
   4   1  13      560.97      567.84     34.96 o 
   5   1  13       74.73       63.78     17.78 o 
   6   1  13       48.99       51.67     16.05 o 
  -6   2  13       76.56       90.35     23.12 o 
  -5   2  13       33.89       39.02     13.65 o 
  -4   2  13        6.41        2.59      5.45 o 
  -3   2  13      167.52      152.64     13.40 o 
  -2   2  13      201.82      197.04     13.77 o 
  -1   2  13        6.11       13.52      5.50 o 
   0   2  13      187.63      205.02     14.97 o 
   1   2  13      226.86      216.05     15.71 o 
   2   2  13      171.16      215.18     22.31 o 
   3   2  13        1.98       -2.57      9.49 o 
   4   2  13       18.89       15.75     11.52 o 
   5   2  13      104.49       97.03     19.29 o 
   6   2  13        8.01       -0.99      9.77 o 
  -6   3  13       21.58       14.81     11.59 o 
  -5   3  13      501.17      497.76     34.44 o 
  -4   3  13       61.08       44.72     10.25 o 
  -3   3  13      475.49      451.91     19.65 o 
  -2   3  13       17.85       26.53      6.73 o 
  -1   3  13      417.73      390.50     16.80 o 
   0   3  13      156.11      147.85     11.73 o 
   1   3  13       51.12       62.80     10.73 o 
   2   3  13      117.64      138.10     19.00 o 
   3   3  13      540.29      520.63     31.37 o 
   4   3  13       56.15       44.92     14.10 o 
   5   3  13      402.50      403.04     31.64 o 
  -6   4  13      111.97      136.12     22.95 o 
  -5   4  13        0.24        0.92     10.38 o 
  -4   4  13       31.47       35.58     10.14 o 
  -3   4  13      178.73      171.11     17.13 o 
  -2   4  13       89.08      103.05     11.01 o 
  -1   4  13       23.32       24.90      6.21 o 
   0   4  13       10.69        8.58      5.09 o 
   1   4  13        0.79        2.98      5.67 o 
   2   4  13      473.80      529.66     30.38 o 
   3   4  13       11.43       10.60      9.68 o 
   4   4  13       30.86       46.07     15.07 o 
   5   4  13        3.94       11.32     10.60 o 
  -6   5  13      245.96      244.68     30.03 o 
  -5   5  13      536.21      518.62     34.88 o 
  -4   5  13      337.16      320.74     22.05 o 
  -3   5  13      565.92      539.55     25.87 o 
  -2   5  13      176.86      191.12     16.92 o 
  -1   5  13        0.06        2.77      5.15 o 
   0   5  13       22.42       35.61      8.55 o 
   1   5  13       42.38       59.86     10.20 o 
   2   5  13      338.54      342.58     19.53 o 
   3   5  13      180.62      196.91     23.20 o 
   4   5  13      142.63      150.46     22.07 o 
   5   5  13      208.70      166.55     32.81 o 
  -5   6  13       76.95      106.22     20.21 o 
  -4   6  13       33.74       38.86     11.30 o 
  -3   6  13      256.37      252.21     19.78 o 
  -2   6  13        7.63        4.63      6.56 o 
  -1   6  13        5.81        6.56      6.18 o 
   0   6  13      160.50      165.57     15.19 o 
   1   6  13      352.29      342.04     19.33 o 
   2   6  13       62.25       53.50     10.36 o 
   3   6  13        0.49        7.85      9.31 o 
   4   6  13        4.39       16.03     11.59 o 
   5   6  13       97.51      114.38     20.55 o 
  -5   7  13       17.89       28.96     13.90 o 
  -4   7  13      555.84      526.61     28.78 o 
  -3   7  13       28.18       33.77      9.97 o 
  -2   7  13       77.21       82.31     12.80 o 
  -1   7  13       20.64       14.81      7.04 o 
   0   7  13       42.09       47.84     12.53 o 
   1   7  13       32.32       33.42      9.01 o 
   2   7  13      268.67      264.12     18.07 o 
   3   7  13        8.19        9.40     10.14 o 
   4   7  13      288.42      282.03     26.54 o 
   5   7  13        0.01       -3.33      8.94 o 
  -5   8  13        0.31       -0.50     10.34 o 
  -4   8  13      105.28      117.96     17.09 o 
  -3   8  13      161.93      155.83     17.53 o 
  -2   8  13      191.73      189.87     18.09 o 
  -1   8  13      417.48      383.11     21.43 o 
   0   8  13       78.47       73.51     14.58 o 
   1   8  13       83.66       99.10     16.68 o 
   2   8  13       21.58       30.93      9.77 o 
   3   8  13        3.49       10.51     10.34 o 
   4   8  13       47.24       57.77     13.43 o 
   5   8  13        6.46        2.50      8.40 o 
  -5   9  13      294.72      318.40     32.44 o 
  -4   9  13       84.38       78.15     14.10 o 
  -3   9  13      193.08      193.33     19.40 o 
  -2   9  13        6.19        4.78      6.33 o 
  -1   9  13       67.90       72.77     14.90 o 
   0   9  13       76.01       62.81     14.32 o 
   1   9  13      170.96      177.50     22.50 o 
   2   9  13      114.17      102.66     17.35 o 
   3   9  13      333.10      370.52     27.06 o 
   4   9  13      115.41      130.48     18.09 o 
  -4  10  13       13.69       10.75      8.55 o 
  -3  10  13       38.49       39.60     10.61 o 
  -2  10  13      274.92      270.68     21.59 o 
  -1  10  13       38.63       38.66     12.15 o 
   0  10  13      670.94      615.88     34.69 o 
   1  10  13       10.41       13.21      9.12 o 
   2  10  13      132.03      141.67     20.55 o 
   3  10  13        7.45        5.66      8.58 o 
   4  10  13       27.82       38.92     14.61 o 
  -4  11  13       15.48       16.72      9.39 o 
  -3  11  13      179.94      188.22     20.09 o 
  -2  11  13       10.10       11.38      7.99 o 
  -1  11  13       43.96       41.02     12.79 o 
   0  11  13       28.03       54.20     14.09 o 
   1  11  13       22.58       21.25     10.38 o 
   2  11  13        9.07        6.72      8.62 o 
   3  11  13      251.79      236.05     25.84 o 
   4  11  13        6.11       10.62     12.19 o 
  -3  12  13       72.49       61.12     13.18 o 
  -2  12  13      102.34      126.61     16.65 o 
  -1  12  13       75.79       61.59     14.47 o 
   0  12  13       27.12       23.84     10.26 o 
   1  12  13       43.94       40.11     12.63 o 
   2  12  13       62.78       61.97     15.12 o 
   3  12  13        1.23       -3.99      8.28 o 
  -3  13  13       16.07       15.17      9.42 o 
  -2  13  13       68.50       77.95     16.13 o 
  -1  13  13       13.51       18.59      9.50 o 
   0  13  13       23.06       34.04     12.26 o 
   1  13  13        0.01        6.79      8.75 o 
   2  13  13       53.40       33.33     12.00 o 
  -2  14  13       15.67       22.72     10.06 o 
  -1  14  13      172.51      151.67     21.82 o 
   0  14  13        9.13        2.40      7.82 o 
   1  14  13      228.70      245.36     27.29 o 
  -4   0  14      674.27      628.66     34.89 o 
  -2   0  14      263.14      243.02     20.62 o 
   0   0  14      204.57      198.66     32.03 o 
   2   0  14        4.91        5.00     13.75 o 
   4   0  14      277.61      264.05     40.62 o 
  -5   1  14      343.43      349.65     35.94 o 
  -4   1  14      264.82      268.82     17.74 o 
  -3   1  14       40.14       38.24      8.29 o 
  -2   1  14      143.73      145.48     13.08 o 
  -1   1  14      481.09      490.75     21.20 o 
   0   1  14      200.84      191.70     13.49 o 
   1   1  14      135.95      165.80     20.55 o 
   2   1  14      143.76      148.77     20.66 o 
   3   1  14        1.66        7.51     10.71 o 
   4   1  14       14.80        6.08     11.39 o 
   5   1  14        0.31        4.75     11.93 o 
  -5   2  14        0.52        2.32      8.36 o 
  -4   2  14      271.56      270.55     18.15 o 
  -3   2  14      295.12      288.27     16.63 o 
  -2   2  14      403.47      386.01     18.14 o 
  -1   2  14      901.86      837.92     25.06 o 
   0   2  14       18.95       30.86      7.42 o 
   1   2  14      672.94      614.71     49.78 o 
   2   2  14      103.28      116.57     18.97 o 
   3   2  14        2.22        4.87      9.83 o 
   4   2  14      105.97      118.12     20.55 o 
   5   2  14      230.66      240.06     34.37 o 
  -5   3  14        3.16       10.53     11.56 o 
  -4   3  14      512.17      489.62     26.10 o 
  -3   3  14       66.00       66.41     10.13 o 
  -2   3  14       81.24       80.14     10.52 o 
  -1   3  14       30.82       37.87      7.71 o 
   0   3  14        2.37        5.36      6.39 o 
   1   3  14       21.09       13.63      8.52 o 
   2   3  14      358.54      376.03     27.62 o 
   3   3  14       81.82       92.09     18.32 o 
   4   3  14      330.08      358.75     29.49 o 
   5   3  14        0.19        4.83      9.24 o 
  -5   4  14      179.30      157.33     24.19 o 
  -4   4  14       19.30       26.42      9.74 o 
  -3   4  14     1070.91      996.68     35.54 o 
  -2   4  14       39.98       60.05      9.43 o 
  -1   4  14      148.82      164.77     13.27 o 
   0   4  14       14.88       21.46      7.90 o 
   1   4  14      145.70      129.13     14.37 o 
   2   4  14        4.03       12.61     10.06 o 
   3   4  14       26.61       33.04     13.17 o 
   4   4  14        8.97       15.21     11.61 o 
   5   4  14      108.03       87.53     18.23 o 
  -5   5  14      108.59      148.40     24.13 o 
  -4   5  14      252.94      248.15     21.83 o 
  -3   5  14        0.25       -2.27      6.43 o 
  -2   5  14       20.41       18.79      8.11 o 
  -1   5  14       79.72       92.76     10.88 o 
   0   5  14        1.02        1.36      5.49 o 
   1   5  14      162.23      176.02     17.33 o 
   2   5  14      128.19      139.52     20.11 o 
   3   5  14       46.49       70.83     17.23 o 
   4   5  14      175.36      180.51     24.74 o 
   5   5  14        0.46        3.26      9.19 o 
  -5   6  14        3.05       -1.06      9.82 o 
  -4   6  14      369.46      363.10     23.90 o 
  -3   6  14       38.16       38.93     10.82 o 
  -2   6  14      606.54      615.18     27.89 o 
  -1   6  14      131.02      136.87     15.47 o 
   0   6  14        1.61        2.03      7.07 o 
   1   6  14       13.94        6.87      6.37 o 
   2   6  14        1.23        0.84      8.73 o 
   3   6  14        0.18        6.41      9.51 o 
   4   6  14       50.36       41.18     14.15 o 
   5   6  14        0.58        8.84     10.19 o 
  -5   7  14      288.41      306.35     32.03 o 
  -4   7  14       13.59        3.63      7.68 o 
  -3   7  14       39.04       42.10     10.99 o 
  -2   7  14      102.82      100.41     14.65 o 
  -1   7  14      130.32      116.54     18.00 o 
   0   7  14        0.04        0.56     10.00 o 
   1   7  14      239.27      234.13     23.53 o 
   2   7  14       33.38       35.02      9.52 o 
   3   7  14      214.68      225.94     25.19 o 
   4   7  14        1.41        2.67      9.48 o 
  -4   8  14      460.65      444.49     27.30 o 
  -3   8  14      125.56      111.54     15.69 o 
  -2   8  14      324.12      310.75     21.56 o 
  -1   8  14        5.96        1.83      6.75 o 
   0   8  14       65.92       61.67     14.25 o 
   1   8  14        2.12       -2.56      6.81 o 
   2   8  14        0.19        6.01      8.49 o 
   3   8  14        4.26       -0.82      8.68 o 
   4   8  14       70.25       70.09     17.03 o 
  -4   9  14       79.33       93.52     16.47 o 
  -3   9  14        1.01        2.92      6.50 o 
  -2   9  14        3.76        5.01      6.82 o 
  -1   9  14       31.39       23.59     10.83 o 
   0   9  14      251.12      232.97     26.56 o 
   1   9  14       34.36       46.20     12.99 o 
   2   9  14      237.53      233.96     25.02 o 
   3   9  14       13.70       15.31     12.81 o 
   4   9  14       33.39       36.87     17.50 o 
  -4  10  14        4.48        9.03      7.37 o 
  -3  10  14      234.55      214.76     21.10 o 
  -2  10  14       25.04       36.63      9.97 o 
  -1  10  14      257.05      226.96     25.62 o 
   0  10  14       47.87       45.07     12.81 o 
   1  10  14       88.00       84.57     16.35 o 
   2  10  14        5.66        2.50      8.45 o 
   3  10  14       15.79       23.44     16.56 o 
  -3  11  14        7.02        7.90      7.22 o 
  -2  11  14       10.49        7.35      8.28 o 
  -1  11  14       22.60       24.03     10.21 o 
   0  11  14       68.15       78.94     16.24 o 
   1  11  14       34.93       45.93     13.33 o 
   2  11  14      126.22      112.23     19.53 o 
   3  11  14        5.60       13.12     13.12 o 
  -2  12  14      121.08      122.75     19.79 o 
  -1  12  14       74.85       65.92     15.02 o 
   0  12  14       39.44       31.15     11.88 o 
   1  12  14       48.65       43.46     12.84 o 
   2  12  14       11.95       13.74      9.45 o 
  -2  13  14        5.35       11.13      8.03 o 
  -1  13  14       56.17       57.21     14.76 o 
   0  13  14        0.57       -1.74      6.83 o 
   1  13  14      154.72      154.23     22.21 o 
  -5   0  15      321.95      250.92     39.06 o 
  -3   0  15      391.08      359.70     27.06 o 
  -1   0  15       74.12      100.26     16.14 o 
   1   0  15       13.36       12.19     13.75 o 
   3   0  15       10.28       24.69     18.12 o 
   5   0  15       14.38       13.75     20.62 o 
  -5   1  15       79.47       70.98     15.42 o 
  -4   1  15        2.81       -1.58      5.53 o 
  -3   1  15        3.71        5.19      5.97 o 
  -2   1  15      375.41      354.09     18.31 o 
  -1   1  15      268.35      269.65     15.93 o 
   0   1  15      529.84      541.59     20.75 o 
   1   1  15      289.64      321.92     25.84 o 
   2   1  15       23.04       33.71     12.47 o 
   3   1  15       12.47        6.05     11.04 o 
   4   1  15       20.60       13.94     13.56 o 
   5   1  15       11.23       17.29     14.63 o 
  -5   2  15       94.49       73.84     15.55 o 
  -4   2  15      351.00      311.86     21.59 o 
  -3   2  15      298.91      264.31     17.84 o 
  -2   2  15      660.06      602.17     23.26 o 
  -1   2  15       26.40       31.17      7.71 o 
   0   2  15       13.03        9.33      6.96 o 
   1   2  15        3.21       10.82     10.05 o 
   2   2  15        4.61       12.03     11.05 o 
   3   2  15        9.67       12.87     11.49 o 
   4   2  15       80.24       79.35     19.21 o 
   5   2  15       10.61        9.60     11.54 o 
  -5   3  15      185.24      186.70     25.75 o 
  -4   3  15        0.94        1.64      6.55 o 
  -3   3  15       35.65       42.70     10.36 o 
  -2   3  15       52.80       56.93      9.60 o 
  -1   3  15      653.42      696.97     37.25 o 
   0   3  15        0.96        0.57      6.40 o 
   1   3  15      648.72      685.74     35.90 o 
   2   3  15        2.46        6.87     10.61 o 
   3   3  15      116.20      109.83     20.10 o 
   4   3  15        0.04        0.70      9.24 o 
  -5   4  15       19.33       10.62     10.11 o 
  -4   4  15      530.89      504.58     27.65 o 
  -3   4  15        8.34       12.04      8.32 o 
  -2   4  15      756.79      704.99     29.69 o 
  -1   4  15        0.09       -0.23      5.36 o 
   0   4  15       91.93       70.67     11.99 o 
   1   4  15        2.34        0.91      5.84 o 
   2   4  15       15.21       10.00     11.05 o 
   3   4  15        4.16        5.54      9.65 o 
   4   4  15       81.91       69.65     37.34 o 
  -5   5  15       39.15       50.55     16.29 o 
  -4   5  15        0.07        7.43      7.57 o 
  -3   5  15       35.32       38.14     10.79 o 
  -2   5  15      262.98      268.05     20.72 o 
  -1   5  15      197.95      196.94     17.93 o 
   0   5  15      320.50      354.60     21.08 o 
   1   5  15      122.70      144.69     16.10 o 
   2   5  15       88.91      110.00     18.81 o 
   3   5  15       92.88       98.18     18.62 o 
   4   5  15        0.59        0.00      8.38 o 
  -4   6  15      107.30       92.47     15.33 o 
  -3   6  15      622.58      599.82     29.62 o 
  -2   6  15      324.05      314.91     21.65 o 
  -1   6  15       92.06       97.29     17.80 o 
   0   6  15      165.46      174.33     21.88 o 
   1   6  15       20.43       18.79      8.24 o 
   2   6  15        3.23       12.25     10.27 o 
   3   6  15       83.77       64.00     16.37 o 
   4   6  15       10.29        4.23      9.77 o 
  -4   7  15       24.78       26.40      9.32 o 
  -3   7  15       22.09       16.47      8.59 o 
  -2   7  15      365.06      373.81     23.19 o 
  -1   7  15        2.03        3.06      7.95 o 
   0   7  15      429.25      444.93     29.83 o 
   1   7  15       14.56       16.14      9.49 o 
   2   7  15       58.55       60.99     15.46 o 
   3   7  15       25.12       28.31     12.66 o 
   4   7  15        0.48        4.34      8.89 o 
  -4   8  15       61.90       46.81     12.39 o 
  -3   8  15      177.68      180.07     19.35 o 
  -2   8  15       82.60       64.83     12.51 o 
  -1   8  15       59.77       67.03     15.13 o 
   0   8  15       42.96       64.15     15.24 o 
   1   8  15       22.08       25.09     11.11 o 
   2   8  15       12.43       13.12     13.44 o 
   3   8  15       33.69       48.43     19.37 o 
  -3   9  15        8.60        7.78      6.99 o 
  -2   9  15       95.23       91.41     14.50 o 
  -1   9  15      227.98      208.54     25.07 o 
   0   9  15       92.67       97.29     17.98 o 
   1   9  15      138.84      138.80     20.93 o 
   2   9  15        6.92        6.96      8.26 o 
   3   9  15       34.07       19.06     15.31 o 
  -3  10  15        0.05        3.54      6.73 o 
  -2  10  15      217.18      212.00     25.72 o 
  -1  10  15        0.19       -0.33      7.18 o 
   0  10  15       38.89       48.07     13.47 o 
   1  10  15       20.47       16.91     10.16 o 
   2  10  15       13.96        6.06      8.23 o 
   3  10  15        4.09       13.12     12.50 o 
  -2  11  15       24.55       26.76     10.45 o 
  -1  11  15      204.74      204.38     25.40 o 
   0  11  15      114.66      144.42     21.57 o 
   1  11  15      201.57      191.61     24.23 o 
   2  11  15        7.33        8.17      8.95 o 
  -1  12  15       23.96       31.23     10.43 o 
   0  12  15       40.02       34.26     12.26 o 
   1  12  15       29.65       24.35     10.80 o 
  -4   0  16      313.84      294.17     27.83 o 
  -2   0  16      155.22      167.38     21.60 o 
   0   0  16      418.12      421.54     41.87 o 
   2   0  16       81.69       99.99     26.87 o 
   4   0  16        6.18       -8.44     15.94 o 
  -4   1  16        4.69        3.32      5.79 o 
  -3   1  16      305.22      309.09     18.44 o 
  -2   1  16       35.45       27.36      8.07 o 
  -1   1  16      505.79      473.58     20.93 o 
   0   1  16      300.01      347.81     21.24 o 
   1   1  16      258.43      308.70     26.62 o 
   2   1  16      120.72      176.07     23.79 o 
   3   1  16       12.59       20.00     13.46 o 
   4   1  16        2.76        0.00     12.37 o 
  -4   2  16       83.36       88.95     14.38 o 
  -3   2  16      250.65      233.43     17.78 o 
  -2   2  16       20.19       22.21      7.81 o 
  -1   2  16       42.73       47.25      9.36 o 
   0   2  16        3.60       10.52      8.11 o 
   1   2  16      336.56      411.96     29.79 o 
   2   2  16       27.99       30.95     13.69 o 
   3   2  16      119.10      127.17     21.98 o 
   4   2  16       14.14       12.44     13.59 o 
  -4   3  16       36.93       41.92      9.27 o 
  -3   3  16        4.12        4.48      6.85 o 
  -2   3  16      637.97      625.18     24.77 o 
  -1   3  16       62.54       62.33     10.02 o 
   0   3  16      929.07     1019.34     58.41 o 
   1   3  16       11.47        4.93      9.82 o 
   2   3  16      221.42      262.28     27.49 o 
   3   3  16        0.39        1.06     11.56 o 
   4   3  16        1.28        1.54     12.19 o 
  -4   4  16       21.14       14.41      8.26 o 
  -3   4  16      230.17      248.54     22.13 o 
  -2   4  16       18.56       18.17      8.86 o 
  -1   4  16        3.18       -2.33      7.26 o 
   0   4  16       50.86       61.74     12.34 o 
   1   4  16       70.10       91.70     18.02 o 
   2   4  16       31.73       44.00     15.02 o 
   3   4  16      144.56      157.62     24.19 o 
   4   4  16        8.02       16.27     11.62 o 
  -4   5  16        1.32        3.29      7.42 o 
  -3   5  16      209.43      225.13     21.19 o 
  -2   5  16      509.56      508.47     26.92 o 
  -1   5  16      278.96      274.73     26.69 o 
   0   5  16      575.42      604.81     37.89 o 
   1   5  16      125.61      149.58     22.09 o 
   2   5  16       95.72       90.41     17.83 o 
   3   5  16       14.22       21.63     11.07 o 
   4   5  16        8.86       19.16     12.35 o 
  -4   6  16      118.47       78.58     14.69 o 
  -3   6  16       91.20       97.59     15.58 o 
  -2   6  16        6.80        0.41      7.34 o 
  -1   6  16        2.84       -4.76      7.69 o 
   0   6  16       43.95       34.39     12.54 o 
   1   6  16       36.64       34.81     11.49 o 
   2   6  16      107.07      122.73     21.08 o 
   3   6  16       56.19       73.60     17.35 o 
  -3   7  16      164.44      186.26     20.36 o 
  -2   7  16       11.86       18.66      9.41 o 
  -1   7  16      494.13      457.33     38.90 o 
   0   7  16        1.72        5.02      8.27 o 
   1   7  16      108.11       95.68     17.66 o 
   2   7  16       14.34       17.19     13.44 o 
   3   7  16        0.99        7.85     10.12 o 
  -3   8  16       14.30       13.89      8.83 o 
  -2   8  16       36.41       45.22     14.09 o 
  -1   8  16        8.12       18.76      9.49 o 
   0   8  16       86.10      104.62     18.91 o 
   1   8  16       22.48       18.27     10.04 o 
   2   8  16       33.03       38.44     17.19 o 
   3   8  16       40.69       37.81     17.19 o 
  -2   9  16      150.80      129.22     20.53 o 
  -1   9  16       50.75       51.26     14.00 o 
   0   9  16      393.63      435.34     31.26 o 
   1   9  16       54.08       64.11     15.30 o 
   2   9  16       40.05       26.25     15.62 o 
  -2  10  16        1.19        0.89      7.25 o 
  -1  10  16        9.51        6.72      7.95 o 
   0  10  16        3.36        4.25      8.27 o 
   1  10  16      140.86      146.79     22.04 o 
   0  11  16      210.45      176.98     23.85 o 
  -3   0  17        0.44        1.92      8.25 o 
  -1   0  17       23.25       27.68     11.56 o 
   1   0  17      234.33      280.92     40.00 o 
   3   0  17      224.90      249.98     41.87 o 
  -4   1  17      101.47       98.63     14.57 o 
  -3   1  17       98.45       97.69     13.01 o 
  -2   1  17      500.11      514.85     23.46 o 
  -1   1  17      288.39      290.47     17.74 o 
   0   1  17      223.18      292.29     28.28 o 
   1   1  17        9.97       33.13     13.57 o 
   2   1  17        0.27        3.46     11.14 o 
   3   1  17       23.45       37.02     15.80 o 
  -4   2  17       42.25       27.05      9.29 o 
  -3   2  17       40.45       43.43     10.85 o 
  -2   2  17       16.47       15.03      7.43 o 
  -1   2  17       37.62       43.76     11.38 o 
   0   2  17       76.80       71.19     17.17 o 
   1   2  17      180.28      216.39     25.93 o 
   2   2  17      203.70      209.18     26.72 o 
   3   2  17       38.83       44.77     17.34 o 
  -3   3  17      410.68      415.99     25.15 o 
  -2   3  17       13.03       16.50      8.29 o 
  -1   3  17      392.17      412.18     24.25 o 
   0   3  17       22.20       24.10      9.54 o 
   1   3  17      195.15      251.61     27.29 o 
   2   3  17       10.07       22.98     13.81 o 
   3   3  17       13.88       12.33     13.21 o 
  -3   4  17        8.74       17.33      8.69 o 
  -2   4  17        2.07        1.29      7.83 o 
  -1   4  17        5.37        2.29      9.21 o 
   0   4  17      145.41      132.88     21.12 o 
   1   4  17       19.42       27.35     13.58 o 
   2   4  17      218.60      206.50     26.47 o 
   3   4  17        2.95        6.68     12.95 o 
  -3   5  17      175.85      205.76     21.11 o 
  -2   5  17      190.75      203.49     21.64 o 
  -1   5  17      162.11      160.08     22.64 o 
   0   5  17       99.19       98.38     23.12 o 
   1   5  17       54.21       72.95     18.22 o 
   2   5  17        0.94       11.54     12.28 o 
   3   5  17        7.09       14.68     11.48 o 
  -3   6  17       35.07       44.41     11.54 o 
  -2   6  17       16.07       19.33     11.25 o 
  -1   6  17       38.92       25.06     12.31 o 
   0   6  17       75.68       88.57     17.94 o 
   1   6  17      167.91      187.80     37.81 o 
   2   6  17       64.21       75.46     18.15 o 
  -2   7  17      326.48      329.28     29.84 o 
  -1   7  17        0.96       -2.46      7.99 o 
   0   7  17      155.95      135.55     21.54 o 
   1   7  17       37.85       43.75     19.06 o 
   2   7  17        3.96        7.81     13.12 o 
  -2   8  17        0.44        1.28      9.60 o 
  -1   8  17        3.12        0.85      7.65 o 
   0   8  17       21.82       24.10     10.92 o 
   1   8  17       99.35       90.75     17.56 o 
  -1   9  17      257.17      237.89     27.55 o 
   0   9  17       39.70       46.42     13.28 o 
  -2   0  18       10.18        9.80      9.65 o 
   0   0  18      392.05      422.79     46.25 o 
   2   0  18      221.24      228.11     40.62 o 
  -3   1  18      172.50      185.82     17.61 o 
  -2   1  18       43.36       30.83      9.06 o 
  -1   1  18      101.61      108.18     15.77 o 
   0   1  18        1.61       16.03     11.47 o 
   1   1  18        0.23       -2.40     10.45 o 
   2   1  18        2.47        6.91     12.47 o 
  -2   2  18       45.24       40.70      9.73 o 
  -1   2  18      103.49      116.91     23.90 o 
   0   2  18       86.47       96.16     19.77 o 
   1   2  18      152.52      213.37     36.56 o 
   2   2  18       64.45       72.65     18.56 o 
  -2   3  18      202.35      208.66     20.79 o 
  -1   3  18        2.34        7.10      8.28 o 
   0   3  18       14.29        0.27     10.86 o 
   1   3  18        1.12        9.51     11.70 o 
   2   3  18       18.60       33.15     15.30 o 
  -2   4  18        0.28        4.55      8.38 o 
  -1   4  18       76.69       85.62     18.00 o 
   0   4  18       11.79       13.44     16.87 o 
   1   4  18      200.33      200.55     26.51 o 
   2   4  18        8.83        4.65     12.54 o 
  -2   5  18      135.49      128.75     21.47 o 
  -1   5  18       13.36        8.84      9.75 o 
   0   5  18       45.40       41.87     23.12 o 
   1   5  18        5.26        0.94     17.81 o 
  -1   6  18        6.25        2.02      9.31 o 
   0   6  18      112.15       86.56     22.34 o 
   1   6  18       12.16        4.69     17.81 o 
  -1   0  19      249.17      259.05     41.56 o 
  -1   1  19        1.18        4.39     11.21 o 
   0   1  19       53.82       88.34     20.07 o 
   0   2  19       63.12       63.31     17.75 o 
                                                 
